# Supplementary material for: Factors impacting employee turnover intentions among professionals in Sri Lankan startups
Source: PLoS One. 2023 Feb 10;18(2):e0281729. doi: 10.1371/journal.pone.0281729 (PMC9916568; doi:10.1371/journal.pone.0281729)
Supplement: S2 Appendix — (XLSX) [file pone.0281729.s002.xlsx]

## Sheet: full data
gender identity.	Age group (in years)	Educational/Professional qualifications	Work status	The district you live in	JS-1	JS-2	JS-3	JS-4	JS-5	JS-6	JS-7	JS-8	JS-9	WLB-1	WLB-2	WLB-3	WLB-4	WLB-5	H-1	H-2	H-3	H-4	H-5	MS-1	MS-2	MS-3	MS-4	MS-5	CM-1	CM-2	CM-3	CM-4	IWB-1	IWB-2	IWB-3	IWB-4	LMX-1	LMX-2	LMX-3	LMX-4	CWS-1	CWS-2	CWS-3	CWS-4	ET-1	ET-2	ET-3	ET-4
male	20 - 30	passed degree	full time	Colombo	4	4	3	4	2	3	2	4	2	2	4	4	4	3	2	4	2	3	3	2	2	3	4	3	1	2	3	2	2	2	2	4	3	2	3	2	2	2	2	2	4	4	2	2
male	31 - 40	passed postgraduate	full time	Colombo	4	4	4	3	3	3	3	3	4	4	3	4	4	3	4	4	3	3	3	3	3	3	3	3	4	3	4	4	4	3	3	3	3	3	4	3	4	3	4	3	4	4	3	4
female	31 - 40	passed postgraduate	full time	Kandy	3	2	3	4	2	3	4	2	3	4	5	4	4	4	4	2	3	3	2	4	3	4	3	4	2	3	3	3	3	3	3	4	4	3	4	5	4	4	3	4	3	3	2	3
female	31 - 40	passed postgraduate	full time	Gampaha	2	2	2	3	1	3	3	2	1	2	2	3	3	1	3	2	2	3	3	3	3	2	2	1	3	2	2	3	3	2	2	2	2	1	3	2	3	2	3	3	2	2	3	2
male	20 - 30	passed degree	full time	Colombo	4	4	2	5	4	2	1	3	1	1	3	1	4	2	4	4	3	2	5	4	5	5	2	5	1	3	3	1	4	3	3	4	4	5	4	4	3	4	4	4	4	5	4	4
male	20 - 30	passed postgraduate	full time	Colombo	3	4	5	5	5	4	4	3	2	3	4	4	3	3	5	4	5	3	3	4	5	5	5	4	5	3	4	3	5	4	4	5	5	5	4	5	4	5	5	3	2	4	4	2
female	20 - 30	passed certificate or diploma level	part time	Kalutara	5	3	5	5	4	5	4	4	5	4	5	5	5	5	5	4	5	5	5	4	5	5	4	4	4	4	4	4	3	4	4	3	5	5	5	5	5	5	5	5	1	2	2	1
female	20 - 30	passed degree	full time	Galle	5	5	5	5	4	4	5	5	5	5	5	5	5	5	5	4	5	5	5	5	5	5	5	5	5	5	5	5	5	5	5	5	5	3	5	5	5	5	5	5	1	1	2	3
male	20 - 30	passed degree	full time	Matara	3	2	3	1	2	1	4	2	1	4	2	4	3	2	3	4	3	3	2	3	1	2	3	1	4	3	3	1	2	2	3	2	2	1	2	4	4	4	3	5	3	3	3	4
female	20 - 30	passed degree	full time	Colombo	5	5	5	5	5	4	5	5	1	4	5	5	5	4	5	5	5	5	5	5	5	5	5	5	5	5	5	4	5	4	5	5	5	5	5	5	5	5	5	5	1	2	3	1
male	20 - 30	passed degree	full time	Matara	4	4	4	5	1	4	5	5	4	4	4	4	4	4	4	4	3	4	4	4	4	4	3	4	4	4	4	5	5	4	4	4	4	4	4	4	4	5	4	4	2	2	2	2
female	41 - 50	passed postgraduate	full time	Gampaha	4	4	4	4	3	3	4	4	4	5	5	5	4	4	4	3	4	4	4	4	4	4	4	4	3	4	4	4	4	4	4	4	4	4	4	4	4	4	4	4	2	3	2	2
female	20 - 30	passed degree	full time	Kalutara	2	5	5	5	4	4	5	5	2	5	5	5	5	5	2	2	5	4	5	5	5	5	5	5	5	5	5	3	2	5	5	5	5	4	5	5	5	5	5	5	1	2	2	1
female	20 - 30	passed degree	full time	Colombo	5	5	5	5	5	5	5	5	5	5	5	5	5	5	5	5	5	5	5	5	5	5	5	5	4	5	5	5	5	5	5	5	5	5	5	5	5	5	5	5	1	1	1	1
male	20 - 30	passed certificate or diploma level	full time	Nuwara Eliya	4	5	5	5	5	5	5	5	5	5	5	5	5	5	5	5	5	5	5	5	5	5	5	5	5	5	5	5	5	5	5	5	5	5	5	5	5	5	5	5	5	5	2	1
male	20 - 30	passed certificate or diploma level	full time	Matara	1	2	1	5	3	2	2	2	2	3	4	3	3	2	3	3	2	1	3	4	3	4	4	4	3	4	3	2	2	2	2	2	2	4	3	4	4	4	4	4	4	4	5	2
male	20 - 30	passed degree	full time	Gampaha	5	3	2	5	2	2	5	5	1	2	2	3	5	4	2	3	4	3	4	2	3	1	2	3	3	2	3	2	3	1	2	3	3	2	3	2	2	3	3	2	3	2	3	2
female	20 - 30	passed degree	full time	Colombo	4	4	4	4	4	4	4	4	4	4	4	5	5	4	4	4	4	4	3	4	4	4	4	4	4	4	4	4	3	4	4	4	5	3	5	5	4	4	4	4	3	4	3	1
female	20 - 30	passed degree	full time	Ratnapura	4	3	1	4	3	3	1	2	4	4	5	5	5	3	4	4	2	1	2	3	5	4	4	2	4	3	4	3	4	3	3	2	4	2	4	5	4	4	4	4	3	2	3	1
female	20 - 30	passed degree	full time	Ampara	1	4	4	5	4	5	4	4	2	5	5	5	5	5	4	4	4	5	4	5	5	5	5	5	5	4	5	4	4	4	4	4	5	5	5	5	5	5	5	5	1	2	2	1
male	20 - 30	passed degree	full time	Colombo	4	3	4	5	3	3	4	4	2	2	5	5	5	5	5	3	3	4	4	5	5	5	2	4	3	3	3	3	4	4	3	2	3	4	3	3	4	3	3	2	3	3	2	1
male	20 - 30	passed postgraduate	full time	Kalutara	4	4	4	5	4	4	4	4	3	4	4	5	4	3	4	4	4	4	4	4	4	4	4	4	3	3	2	2	3	3	3	3	3	3	4	4	4	4	4	4	2	2	2	1
male	20 - 30	passed certificate or diploma level	full time	Kalutara	5	5	5	5	5	5	5	5	1	5	4	5	5	4	5	4	5	5	5	5	5	5	5	5	4	5	4	5	5	5	5	5	5	5	5	5	5	5	5	5	1	2	1	2
female	20 - 30	passed G.C.E. O/L or G.C.E. A/L or equivalent	full time	Kalutara	5	5	5	5	5	5	5	5	5	5	5	5	5	5	5	5	5	5	5	5	5	5	5	5	5	5	5	5	5	5	5	5	5	5	4	5	5	5	5	5	1	1	1	2
male	31 - 40	passed postgraduate	full time	Colombo	2	2	3	4	4	3	4	3	3	4	3	2	2	2	4	5	2	2	2	1	2	3	2	3	2	4	3	4	5	4	5	5	1	2	1	1	2	2	2	2	2	3	1	3
male	20 - 30	passed degree	full time	Matale	5	5	4	5	5	5	5	4	4	3	4	4	4	4	4	4	3	3	4	3	4	3	3	4	3	4	4	3	3	4	3	4	3	4	3	4	3	4	3	4	3	4	4	3
male	20 - 30	passed degree	full time	Kalutara	5	4	5	5	4	4	5	4	4	5	5	5	5	5	5	5	5	5	5	5	5	5	5	5	5	5	5	5	5	5	5	5	5	5	5	5	5	5	5	5	1	1	1	1
male	20 - 30	passed degree	full time	Colombo	4	4	3	4	3	3	3	4	4	2	4	3	4	3	4	4	4	4	4	3	4	3	4	4	3	4	3	3	4	4	3	3	4	3	3	4	4	4	4	4	3	4	4	3
male	20 - 30	passed certificate or diploma level	full time	Kalutara	3	5	5	5	4	4	5	5	5	5	5	5	5	3	5	5	5	5	5	5	5	5	4	5	5	5	5	5	4	5	5	5	5	2	5	5	5	5	5	5	2	1	2	1
male	20 - 30	passed degree	full time	Colombo	4	4	5	5	5	4	5	5	5	5	5	5	5	5	4	5	5	5	5	5	5	5	5	5	5	5	5	5	5	5	5	5	5	5	5	5	4	5	4	5	1	1	1	1
male	20 - 30	passed postgraduate	full time	Hambantota	4	4	5	5	5	4	5	5	5	4	5	4	4	4	5	5	5	5	5	5	5	5	5	5	4	5	4	5	5	5	5	5	4	5	5	5	5	5	5	5	1	1	3	1
male	20 - 30	passed degree	full time	Colombo	2	2	3	2	3	2	2	3	2	1	2	2	2	2	2	2	2	2	2	2	2	2	3	3	2	2	2	2	2	2	1	2	2	2	2	2	2	2	2	2	1	2	2	2
female	20 - 30	passed certificate or diploma level	full time	Colombo	4	5	4	5	4	5	1	4	3	5	5	5	4	4	5	4	5	5	5	5	5	5	5	5	4	5	5	5	5	4	5	5	5	5	5	5	5	5	5	5	1	2	5	1
female	20 - 30	passed certificate or diploma level	full time	Galle	5	5	5	5	5	5	5	5	5	5	5	5	5	4	5	5	5	5	5	5	5	5	5	5	5	5	5	5	4	5	5	5	5	5	5	5	5	5	5	5	1	1	1	1
male	31 - 40	passed degree	full time	Kalutara	5	5	5	5	4	5	5	5	4	5	5	4	5	5	5	2	4	5	5	4	3	5	4	5	5	5	5	4	5	4	4	4	5	5	5	5	5	5	5	5	2	2	2	1
male	20 - 30	passed certificate or diploma level	full time	Matara	2	4	4	4	4	4	4	4	4	5	5	5	5	4	4	4	5	5	5	5	5	5	5	5	5	5	5	5	4	4	4	4	4	4	5	4	5	4	4	5	4	3	4	1
female	20 - 30	passed degree	full time	Puttalam	2	1	2	2	3	2	3	2	3	3	2	2	1	2	2	3	2	2	2	2	1	1	1	2	1	2	1	2	1	2	2	2	1	1	2	1	1	2	2	2	2	2	2	3
male	20 - 30	passed certificate or diploma level	full time	Nuwara Eliya	4	4	3	5	2	4	3	4	2	5	4	5	5	5	4	5	5	5	5	5	5	5	5	5	5	5	5	5	4	4	4	4	4	5	5	5	5	5	4	5	1	2	4	1
male	20 - 30	passed degree	full time	Colombo	3	4	5	4	2	3	4	5	2	3	4	3	3	3	3	5	5	4	4	5	4	4	4	4	4	4	5	4	3	4	4	3	5	5	4	4	5	4	5	5	2	2	2	3
male	20 - 30	passed degree	full time	Kalutara	4	3	5	5	5	4	5	5	4	5	5	5	4	4	5	4	5	5	5	5	5	5	5	5	4	5	5	5	5	4	5	5	5	5	5	5	5	5	5	5	1	2	3	1
male	20 - 30	passed degree	full time	Colombo	1	1	1	1	1	1	2	2	2	2	1	3	2	2	2	2	2	2	2	2	2	2	2	2	2	2	2	2	2	2	2	2	2	2	2	2	2	2	2	2	2	2	2	2
male	20 - 30	passed degree	full time	Gampaha	1	4	3	3	2	4	2	5	2	1	2	2	3	2	4	1	5	4	5	2	3	4	5	5	2	3	4	5	2	3	2	4	5	4	3	5	2	3	2	3	2	4	5	4
male	20 - 30	passed degree	full time	Galle	2	5	5	5	5	5	5	4	5	5	5	4	4	5	5	5	5	5	5	5	5	5	5	5	5	5	4	5	5	4	5	5	4	4	5	5	5	5	4	5	2	2	1	1
male	20 - 30	passed postgraduate	full time	Galle	3	3	3	4	3	3	2	2	2	3	4	3	3	3	4	4	4	4	3	4	4	4	3	3	4	4	4	4	2	4	3	2	4	4	5	5	4	4	3	3	3	3	3	3
male	20 - 30	passed degree	full time	Matara	4	2	3	3	2	2	2	2	2	2	4	2	2	4	2	2	3	3	3	3	2	2	2	2	4	4	2	2	2	2	2	2	3	2	3	4	5	4	4	4	2	2	2	2
female	31 - 40	passed postgraduate	full time	Kalutara	1	1	2	2	2	1	1	1	1	1	1	2	4	1	1	1	1	1	1	1	1	1	1	1	2	1	1	1	2	1	1	1	1	2	1	1	3	2	3	1	5	5	5	3
male	20 - 30	passed certificate or diploma level	full time	Kalutara	5	2	2	4	2	2	4	2	1	2	4	2	4	4	2	1	2	1	2	2	2	4	2	2	2	2	4	2	4	4	3	2	2	4	2	4	4	4	2	2	4	4	4	2
male	20 - 30	passed degree	full time	Matara	4	4	1	4	2	2	3	4	2	2	3	4	3	3	4	5	4	5	4	3	3	3	3	3	4	3	3	3	2	2	1	2	2	1	2	2	3	4	3	3	4	4	4	4
male	20 - 30	passed degree	full time	Matara	3	2	2	2	1	1	1	1	3	4	5	5	1	1	1	1	3	3	2	2	4	4	3	2	1	1	1	1	3	3	2	2	5	1	2	1	4	4	4	3	4	5	5	5
female	20 - 30	passed degree	full time	Matara	5	3	5	5	3	5	4	4	4	5	5	5	3	4	5	5	5	5	4	4	5	4	4	4	4	4	4	3	4	4	4	5	5	5	5	5	5	5	5	5	1	3	2	1
male	20 - 30	passed degree	full time	Matara	5	4	4	4	4	4	4	4	4	5	5	5	4	5	4	5	5	5	5	4	4	4	4	4	5	5	5	5	4	4	4	4	4	4	5	5	5	5	5	5	1	2	5	3
male	20 - 30	passed degree	full time	Gampaha	4	4	2	3	2	2	3	2	3	3	4	5	3	2	4	1	1	5	4	4	4	4	3	3	1	2	4	4	3	3	3	4	4	4	4	4	4	3	4	4	4	4	4	4
male	20 - 30	passed certificate or diploma level	full time	Kalutara	5	5	5	5	5	5	5	5	5	4	5	5	5	5	5	4	5	5	5	5	5	5	5	5	5	5	5	5	5	5	5	5	5	5	5	5	4	5	5	5	1	2	3	2
male	31 - 40	passed degree	full time	Trincomalee	3	3	4	4	3	2	2	2	3	2	4	2	2	3	3	3	2	2	2	1	1	1	1	1	2	1	2	2	3	2	2	2	4	4	4	4	3	3	3	3	2	4	4	4
male	20 - 30	passed degree	full time	Jaffna	5	4	4	4	2	2	5	5	5	4	5	5	5	4	5	5	5	5	5	5	5	5	5	5	5	5	5	5	5	5	5	5	5	5	5	5	5	5	5	5	1	1	1	3
male	20 - 30	passed degree	full time	Kandy	5	5	5	5	5	5	4	5	5	5	5	5	5	5	5	5	5	5	5	3	5	5	5	5	5	5	5	5	5	5	5	5	5	5	5	5	5	5	5	5	1	2	1	1
male	31 - 40	passed degree	full time	Trincomalee	2	4	5	5	4	5	5	5	5	4	5	5	5	5	5	5	5	5	5	5	5	5	5	5	5	5	5	5	5	5	5	5	5	5	5	5	5	5	5	5	4	1	1	1
male	20 - 30	passed degree	full time	Kalutara	4	4	4	5	3	3	4	4	4	3	5	5	4	5	4	4	4	5	4	4	5	5	4	4	5	3	5	5	5	4	5	5	5	3	4	5	4	4	4	5	2	2	3	3
male	20 - 30	passed degree	full time	Colombo	4	3	4	5	5	3	5	2	2	3	5	5	5	5	5	3	3	4	5	5	5	5	4	4	3	3	5	5	5	3	4	5	5	5	5	5	5	5	5	5	3	4	1	3
male	41 - 50	passed postgraduate	full time	Galle	1	2	4	1	3	3	2	2	2	2	1	1	1	1	3	3	3	1	1	2	1	1	1	2	3	3	2	2	1	1	2	2	5	2	5	5	2	3	2	2	2	1	3	2
male	20 - 30	passed degree	full time	Matara	5	5	5	5	4	5	5	5	5	5	5	5	5	5	5	5	5	5	5	4	5	4	4	5	4	4	4	5	5	5	5	5	4	5	5	5	5	5	5	5	1	3	3	1
female	31 - 40	passed postgraduate	full time	Colombo	5	5	5	5	4	4	5	5	4	4	5	5	4	5	5	4	5	5	5	5	5	5	5	5	4	4	4	5	4	5	5	5	5	5	5	5	5	5	5	5	3	4	3	3
male	31 - 40	passed degree	full time	Colombo	5	5	3	5	1	2	2	2	2	1	5	5	4	5	5	3	2	5	4	5	1	5	5	5	3	3	5	5	3	2	5	5	5	5	5	5	4	3	4	3	5	5	5	3
male	20 - 30	passed degree	full time	Kurunegala	2	1	1	2	1	1	2	1	1	5	5	5	1	2	2	2	2	1	1	2	2	2	2	2	1	1	1	1	1	1	1	1	5	1	5	5	5	5	5	5	1	5	5	5
male	20 - 30	passed certificate or diploma level	full time	Kalutara	5	4	3	5	2	2	3	5	5	4	4	5	5	4	3	4	5	4	4	4	4	4	4	4	5	4	5	5	4	3	3	3	5	5	5	5	5	4	4	4	3	4	3	3
male	20 - 30	passed certificate or diploma level	part time	Colombo	3	5	4	4	2	5	3	5	4	3	5	3	5	4	5	5	5	3	5	5	3	4	3	2	5	3	2	4	3	2	4	3	4	2	5	3	5	3	4	3	5	3	5	5
female	20 - 30	passed certificate or diploma level	part time	Galle	5	5	5	5	5	5	5	5	4	5	5	5	5	5	5	5	5	5	5	5	5	5	5	5	5	5	5	5	4	5	5	5	5	5	5	5	5	4	5	5	1	1	1	1
male	20 - 30	passed degree	part time	Kalutara	5	5	5	5	5	5	5	5	1	5	5	5	3	5	5	3	5	5	5	5	5	5	5	5	1	5	5	5	5	3	5	5	5	5	5	5	5	5	5	5	3	2	1	1
male	31 - 40	passed degree	full time	Kegalle	5	5	4	5	4	4	4	5	4	4	4	5	4	2	4	4	4	4	4	4	4	5	3	4	4	4	5	5	4	4	4	4	5	5	5	5	5	5	5	5	2	4	4	3
male	20 - 30	passed certificate or diploma level	full time	Kalutara	3	4	4	5	2	2	4	5	4	4	5	4	4	4	5	5	5	4	4	4	4	5	4	4	4	4	4	4	3	4	4	4	5	5	5	5	4	4	4	4	1	2	3	3
female	20 - 30	passed postgraduate	full time	Kalutara	5	5	5	5	5	5	5	5	5	5	5	5	5	5	5	5	5	5	5	5	5	5	5	5	4	5	5	5	4	5	5	5	4	5	5	5	4	5	4	5	1	3	5	1
male	20 - 30	passed degree	full time	Nuwara Eliya	5	5	5	5	3	4	4	5	4	3	5	4	5	5	4	5	5	4	5	5	5	5	5	5	5	5	5	5	5	5	5	5	5	5	5	5	5	5	5	5	1	1	1	1
male	20 - 30	passed G.C.E. O/L or G.C.E. A/L or equivalent	part time	Kalutara	4	4	5	5	5	5	5	5	4	4	5	5	5	5	5	5	5	5	5	5	4	4	4	5	3	4	4	4	4	3	4	5	5	5	5	5	5	5	5	5	1	2	1	1
male	20 - 30	passed degree	full time	Colombo	4	3	4	5	1	2	3	5	1	2	5	5	5	3	2	4	5	5	5	4	5	5	4	4	4	5	5	4	3	2	3	4	5	5	5	5	5	4	4	4	2	1	4	2
male	20 - 30	passed degree	full time	Matara	5	5	5	5	1	2	2	5	4	5	5	5	2	1	2	1	2	1	1	5	5	5	5	1	2	2	3	1	1	1	1	1	1	5	4	5	5	5	4	2	5	5	1	2
female	20 - 30	passed degree	full time	Badulla	4	5	4	4	3	4	5	4	1	4	5	4	4	4	5	3	3	4	4	4	4	5	4	4	5	5	5	5	4	4	4	4	5	5	5	5	5	5	4	5	2	2	2	2
female	20 - 30	passed degree	full time	Colombo	5	4	5	5	4	5	5	5	5	5	5	5	5	5	5	4	5	5	5	5	5	5	5	5	5	5	5	5	5	5	5	5	5	5	5	5	5	5	5	5	1	1	1	1
male	41 - 50	passed degree	full time	Colombo	2	2	2	5	4	4	3	4	4	4	4	5	4	2	4	3	2	3	4	3	4	4	3	3	4	3	4	4	3	4	4	2	4	3	5	4	2	2	4	4	4	4	4	2
male	41 - 50	passed certificate or diploma level	full time	Colombo	2	2	2	2	2	2	2	2	2	2	2	2	2	2	2	2	2	2	2	1	2	2	2	2	2	2	2	2	2	2	2	2	2	2	2	2	2	2	2	2	2	1	2	1
female	20 - 30	passed degree	full time	Gampaha	4	4	5	5	3	3	5	5	2	5	5	5	5	5	5	3	5	5	5	4	5	5	5	5	5	5	5	5	4	4	4	4	5	5	5	5	1	1	1	1	1	2	5	3
male	20 - 30	passed degree	full time	Matara	5	4	5	5	5	5	5	5	5	5	5	5	4	5	5	4	5	5	5	4	5	5	4	5	4	4	4	4	4	4	4	4	4	4	4	4	5	5	4	4	1	2	2	1
male	20 - 30	passed degree	full time	Galle	5	5	5	5	4	4	4	4	4	5	5	5	3	3	4	4	4	4	3	4	4	4	3	4	4	4	4	4	3	3	1	4	5	4	5	5	5	4	4	5	1	2	3	2
male	20 - 30	passed degree	part time	Puttalam	1	1	1	1	1	1	1	1	1	1	1	1	1	2	2	2	5	1	3	1	4	3	4	3	2	1	2	2	2	2	2	2	2	3	2	3	3	3	2	2	3	3	4	5
female	20 - 30	passed certificate or diploma level	part time	Galle	3	3	3	3	3	2	3	3	4	4	4	3	4	4	3	4	4	4	4	3	3	3	4	3	3	4	4	4	4	3	3	3	3	4	4	4	4	4	4	4	4	4	3	3
female	20 - 30	passed certificate or diploma level	part time	Galle	2	2	1	4	4	3	3	3	3	2	3	2	3	3	3	2	2	2	2	4	3	3	3	3	4	3	3	3	2	4	2	2	2	3	2	2	2	3	2	2	2	2	2	2
female	20 - 30	passed postgraduate	full time	Colombo	4	4	5	5	5	5	5	5	4	4	5	5	5	5	4	4	5	5	5	4	5	5	5	5	4	4	5	5	4	4	5	5	5	5	5	5	5	5	5	5	1	3	2	1
male	20 - 30	passed degree	full time	Colombo	4	4	3	4	2	3	2	4	2	2	4	4	4	3	2	4	2	3	3	2	2	3	4	3	1	2	3	2	2	2	2	4	3	2	3	2	2	2	2	2	4	4	2	2
male	31 - 40	passed postgraduate	full time	Colombo	4	4	4	3	4	4	4	3	2	4	3	4	4	3	2	4	2	4	4	3	3	3	3	3	4	3	4	4	4	3	3	3	3	3	4	3	4	3	4	3	4	4	3	4
female	31 - 40	passed postgraduate	full time	Kandy	3	2	3	4	2	3	4	2	3	4	5	4	4	4	4	2	3	3	2	4	3	4	3	4	2	3	3	3	3	3	3	4	4	3	4	5	4	4	3	4	3	3	2	3
female	31 - 40	passed postgraduate	full time	Gampaha	2	2	2	3	1	3	3	2	1	2	2	3	3	1	3	2	2	3	3	3	3	2	2	1	3	2	2	3	3	2	2	2	2	1	3	2	3	2	3	3	2	2	3	2
male	20 - 30	passed certificate or diploma level	part time	Kurunegala	3	4	5	5	4	4	5	5	5	4	5	5	5	5	5	5	5	5	5	5	5	5	5	5	4	4	5	5	4	5	5	5	5	5	5	5	5	5	5	5	5	5	5	5
male	20 - 30	passed degree	full time	Colombo	4	4	2	5	4	2	1	3	1	1	3	1	4	2	4	4	3	2	5	4	5	5	2	5	1	3	3	1	4	3	3	4	4	5	4	4	3	4	4	4	4	5	4	4
male	20 - 30	passed postgraduate	full time	Colombo	3	4	5	5	5	4	4	3	2	3	4	4	3	3	5	4	5	3	3	4	3	3	3	4	5	3	4	3	5	4	4	5	5	5	4	5	4	5	5	3	2	4	4	2
female	20 - 30	passed certificate or diploma level	part time	Kalutara	5	3	5	5	4	5	4	4	5	4	5	5	5	5	5	4	5	5	5	4	5	5	4	4	4	4	4	4	3	4	4	3	5	5	5	5	5	5	5	5	1	2	2	1
female	20 - 30	passed degree	full time	Galle	5	5	5	5	4	4	5	5	5	5	5	5	5	5	5	4	5	5	5	5	5	5	5	5	5	5	5	5	5	5	5	5	5	3	5	5	5	5	5	5	1	1	2	3
male	20 - 30	passed degree	full time	Matara	3	2	3	1	2	1	4	2	1	4	2	4	3	2	3	4	3	3	2	3	1	2	3	1	4	3	3	1	2	2	3	2	2	1	2	4	4	4	3	5	3	3	3	4
female	20 - 30	passed degree	full time	Colombo	5	5	5	5	5	4	5	5	5	4	5	5	5	4	5	5	5	5	5	5	5	5	5	5	5	5	5	4	5	4	5	5	5	5	5	5	5	5	5	5	1	2	3	1
male	20 - 30	passed degree	full time	Matara	4	4	4	5	1	4	5	5	4	4	4	4	4	4	4	4	3	4	4	4	4	4	3	4	4	4	4	5	5	4	4	4	4	4	4	4	4	5	4	4	2	2	2	2
female	41 - 50	passed postgraduate	full time	Gampaha	4	4	4	4	3	3	4	4	4	5	5	5	4	4	4	3	4	4	4	4	4	4	4	4	3	4	4	4	4	4	4	4	4	4	4	4	4	4	4	4	2	3	2	2
female	20 - 30	passed degree	full time	Kalutara	2	5	5	5	4	4	5	5	2	5	5	5	5	5	2	2	5	4	5	5	5	5	5	5	5	5	5	3	2	5	5	5	5	4	5	5	5	5	5	5	1	2	2	1
female	20 - 30	passed degree	full time	Colombo	5	5	5	5	5	5	5	5	5	5	5	5	5	5	5	5	5	5	5	5	5	5	5	5	4	5	5	5	5	5	5	5	5	5	5	5	5	5	5	5	1	1	1	1
male	20 - 30	passed certificate or diploma level	full time	Kalutara	5	5	5	5	5	4	5	5	5	5	5	5	5	5	5	5	5	5	5	5	5	5	5	5	5	5	5	5	5	5	5	5	5	5	5	5	5	5	5	5	2	2	1	2
male	20 - 30	passed degree	full time	Gampaha	5	3	2	5	2	2	5	5	1	2	2	3	5	4	2	3	4	3	4	2	3	1	2	3	3	2	3	2	3	1	2	3	3	2	3	2	2	3	3	2	3	2	3	2
female	20 - 30	passed degree	full time	Polonnaruwa	5	5	5	5	5	5	5	5	5	4	5	4	5	4	4	5	5	5	5	4	3	4	4	4	5	5	4	5	5	4	3	5	4	4	4	5	5	4	5	5	2	2	1	2
female	20 - 30	passed degree	full time	Colombo	4	4	4	4	4	4	4	4	4	4	4	5	5	4	4	4	4	4	3	4	4	4	4	4	4	4	4	4	3	4	4	4	5	3	5	5	4	4	4	4	3	4	3	1
female	20 - 30	passed degree	full time	Ratnapura	4	3	1	4	3	3	1	2	4	4	5	5	5	3	4	4	2	1	2	3	5	4	4	2	4	3	4	3	4	3	3	2	4	2	4	5	4	4	4	4	3	2	3	1
female	20 - 30	passed degree	full time	Ampara	1	4	4	5	4	5	4	4	2	5	5	5	5	5	4	4	4	5	4	5	5	5	5	5	5	4	5	4	4	4	4	4	5	5	5	5	5	5	5	5	1	2	2	1
male	20 - 30	passed degree	full time	Colombo	4	3	4	5	3	3	4	4	2	2	5	5	5	5	5	3	3	4	4	5	5	5	2	4	3	3	3	3	4	4	3	2	3	4	3	3	4	3	3	2	3	3	2	1
male	20 - 30	passed postgraduate	full time	Kalutara	4	4	4	5	4	4	4	4	3	4	4	5	4	3	4	4	4	4	4	4	4	4	4	4	3	3	2	2	3	3	3	3	3	3	4	4	4	4	4	4	2	2	2	1
male	20 - 30	passed certificate or diploma level	full time	Kalutara	5	5	5	5	5	5	5	5	1	5	4	5	5	4	5	4	5	5	5	5	5	5	5	5	4	5	4	5	5	5	5	5	5	5	5	5	5	5	5	5	1	2	1	2
female	20 - 30	passed G.C.E. O/L or G.C.E. A/L or equivalent	full time	Kalutara	5	5	5	5	5	5	5	5	5	5	5	5	5	5	5	5	5	5	5	5	5	5	5	5	5	5	5	5	5	5	5	5	5	5	4	5	5	5	5	5	1	1	1	2
male	31 - 40	passed postgraduate	full time	Colombo	2	2	3	4	4	3	4	3	3	4	3	2	2	2	4	5	2	2	2	1	2	3	2	3	2	4	3	4	5	4	5	5	1	2	1	1	2	2	2	2	2	3	1	3
male	20 - 30	passed degree	full time	Matale	5	5	4	5	5	5	5	4	4	3	4	4	4	4	4	4	3	3	4	3	4	3	3	4	3	4	4	3	3	4	3	4	3	4	3	4	3	4	3	4	3	4	4	3
male	20 - 30	passed degree	full time	Kalutara	5	4	5	5	4	4	5	4	4	5	5	5	5	5	5	5	5	5	5	5	5	5	5	5	5	5	5	5	5	5	5	5	5	5	5	5	5	5	5	5	1	1	1	1
male	20 - 30	passed degree	full time	Colombo	4	4	3	4	3	3	3	4	4	2	4	3	4	3	4	4	4	4	4	3	4	3	4	4	3	4	3	3	4	4	3	3	4	3	3	4	4	4	4	4	3	4	4	3
male	20 - 30	passed certificate or diploma level	full time	Kalutara	3	5	5	5	4	4	5	5	5	5	5	5	5	3	5	5	5	5	5	5	5	5	5	5	5	5	5	5	4	5	5	5	5	3	5	5	5	5	5	5	2	1	2	1
male	20 - 30	passed degree	full time	Colombo	4	4	5	5	5	4	4	5	5	5	5	5	5	5	4	5	5	5	5	5	5	5	5	5	5	5	5	5	5	5	5	5	5	5	5	5	4	5	4	5	1	1	1	1
male	above 50	passed certificate or diploma level	part time	Kalutara	3	4	1	4	1	4	3	3	1	2	4	1	2	1	2	2	4	4	5	2	2	4	3	5	2	2	5	5	4	3	3	5	3	3	2	1	5	5	4	5	2	2	1	2
male	41 - 50	passed degree	full time	Kalutara	1	1	2	1	3	1	2	1	2	1	1	1	1	1	1	2	1	1	1	1	1	1	1	1	2	1	1	1	1	2	2	2	1	2	2	2	1	2	2	1	2	3	2	3
male	above 50	passed G.C.E. O/L or G.C.E. A/L or equivalent	full time	Colombo	5	5	4	5	1	4	5	5	2	4	4	4	4	4	4	4	4	4	4	1	1	2	1	1	2	4	4	4	2	2	2	3	5	4	4	5	4	4	4	4	1	2	1	1
male	20 - 30	passed postgraduate	full time	Hambantota	4	4	5	5	5	4	5	5	5	4	5	4	4	4	5	5	5	5	5	5	5	5	5	5	4	5	4	5	5	5	5	5	4	5	5	5	5	5	5	5	1	1	2	1
male	20 - 30	passed G.C.E. O/L or G.C.E. A/L or equivalent	full time	Ratnapura	4	5	4	5	4	4	5	5	5	5	5	5	5	5	5	5	5	5	5	5	5	5	5	5	5	5	5	4	4	5	5	5	5	5	5	5	5	5	5	5	2	3	2	2
male	20 - 30	passed degree	full time	Colombo	2	2	3	2	3	2	2	3	2	1	2	2	2	2	2	2	2	2	2	2	2	2	3	3	2	2	2	2	2	2	1	2	2	2	2	2	2	2	2	2	1	2	2	2
female	20 - 30	passed degree	full time	Gampaha	5	5	5	5	5	4	5	5	4	5	5	4	5	2	5	5	5	5	5	5	5	5	5	4	4	4	5	5	5	5	5	5	5	5	5	5	5	5	4	5	1	2	2	1
male	20 - 30	passed degree	full time	Gampaha	5	4	5	5	4	4	5	5	1	5	5	5	3	5	5	3	5	5	5	4	5	5	4	4	4	4	5	4	5	5	4	5	5	5	5	5	5	4	4	5	1	1	1	1
female	20 - 30	passed degree	full time	Kalutara	4	4	5	5	4	4	5	5	4	5	5	5	5	3	4	4	5	5	5	4	4	4	4	4	5	5	5	4	4	4	4	4	5	5	5	5	5	5	5	5	3	3	4	2
female	20 - 30	passed certificate or diploma level	full time	Colombo	4	5	4	5	4	5	1	4	3	5	5	5	4	4	5	4	5	5	5	5	5	5	5	5	4	5	5	5	5	4	5	5	5	5	5	5	5	5	5	5	1	2	5	1
male	20 - 30	passed degree	full time	Colombo	4	3	2	5	3	4	3	3	1	3	5	5	3	5	4	3	3	3	4	3	3	5	4	3	2	2	3	3	4	3	4	4	3	3	2	4	3	3	3	4	5	5	5	3
female	20 - 30	passed G.C.E. O/L or G.C.E. A/L or equivalent	part time	Kurunegala	4	2	3	4	4	4	3	4	3	4	2	5	4	4	2	5	5	4	5	3	4	3	3	4	2	4	3	4	3	4	4	4	4	3	4	5	4	5	4	5	2	3	3	1
male	20 - 30	passed degree	full time	Ratnapura	4	3	4	5	4	2	4	4	3	4	4	4	2	4	4	3	4	4	4	4	4	5	5	5	4	4	5	4	4	4	5	4	5	4	5	4	3	4	4	4	4	4	4	3
male	above 50	passed degree	full time	Kalutara	1	2	2	2	1	1	2	2	1	1	1	2	3	1	2	3	3	3	3	2	2	3	2	1	1	3	2	3	2	2	2	3	2	2	1	2	2	1	2	3	2	3	1	2
male	20 - 30	passed certificate or diploma level	full time	Galle	2	4	2	4	4	5	5	2	1	5	5	5	5	5	5	2	2	5	5	5	5	5	2	2	2	5	5	5	2	2	2	5	5	2	2	2	5	5	5	5	1	3	3	2
female	20 - 30	passed certificate or diploma level	full time	Galle	5	5	5	5	5	5	5	5	5	5	5	5	5	4	5	5	5	5	5	5	5	5	5	5	5	5	5	5	4	5	5	5	5	5	5	5	5	5	5	5	1	1	1	1
male	31 - 40	passed degree	full time	Kalutara	5	5	5	5	4	5	5	5	4	5	5	4	5	5	5	2	4	5	5	4	3	5	4	5	5	5	5	4	5	4	4	4	5	5	5	5	4	4	4	4	1	1	1	1
male	31 - 40	passed degree	full time	Kalutara	5	5	5	5	4	5	5	5	4	5	5	4	5	5	5	2	4	5	5	4	3	5	4	5	5	5	5	4	5	4	4	4	5	5	5	5	5	5	5	5	2	2	2	1
male	20 - 30	passed certificate or diploma level	full time	Matara	2	4	4	4	4	4	4	4	4	5	5	5	5	4	4	4	5	5	5	5	5	5	5	5	5	5	5	5	4	4	4	4	4	4	5	4	5	4	4	5	4	3	4	1
female	20 - 30	passed degree	full time	Puttalam	2	1	2	2	3	2	3	2	3	3	2	2	1	2	2	3	2	2	2	2	1	1	1	2	1	2	1	2	1	2	2	2	1	1	2	1	1	2	2	2	2	2	2	3
male	20 - 30	passed certificate or diploma level	full time	Nuwara Eliya	4	4	3	5	2	4	3	4	2	5	4	5	5	5	4	5	5	5	5	5	5	5	5	5	5	5	5	5	4	4	4	4	4	5	5	5	5	5	4	5	1	2	4	1
male	20 - 30	passed degree	full time	Gampaha	1	1	1	3	2	1	4	3	1	1	5	3	3	4	3	1	1	3	4	3	3	4	3	1	1	1	4	4	4	1	3	4	4	4	4	4	5	5	3	3	5	5	5	5
male	20 - 30	passed degree	full time	Colombo	3	4	5	4	2	3	4	5	2	3	4	3	3	3	3	5	5	4	4	5	4	4	4	4	4	4	5	4	3	4	4	3	5	5	4	4	5	4	5	5	2	2	2	3
male	20 - 30	passed degree	full time	Kalutara	4	3	5	5	5	4	5	5	4	5	5	5	4	4	5	4	5	5	5	5	5	5	5	5	4	5	5	5	5	4	5	5	5	5	5	5	5	5	5	5	1	2	3	1
male	20 - 30	passed degree	full time	Galle	5	5	5	5	4	5	4	5	4	5	5	5	5	5	3	4	5	4	4	5	5	5	5	5	5	5	5	5	4	5	4	5	5	5	5	5	5	5	5	5	2	3	2	2
male	20 - 30	passed certificate or diploma level	full time	Galle	2	5	5	5	5	5	5	5	5	5	5	5	5	5	5	5	5	5	5	5	5	5	5	5	5	5	5	5	5	5	5	5	5	5	5	5	5	5	5	5	2	2	2	1
female	20 - 30	passed degree	full time	Gampaha	2	2	3	5	2	3	3	3	1	3	4	4	3	5	4	2	5	3	4	3	3	4	3	4	3	3	4	4	3	5	4	4	3	3	4	4	3	3	3	3	3	2	2	1
female	20 - 30	passed degree	full time	Kalutara	5	4	4	5	4	4	5	4	3	4	5	5	5	5	5	5	5	5	5	5	5	5	5	5	4	4	5	5	4	4	4	4	5	4	5	5	5	5	5	5	1	3	3	1
male	20 - 30	passed degree	full time	Kalutara	5	5	5	5	5	5	5	5	5	5	5	5	5	5	5	5	5	5	5	5	5	5	5	5	5	5	5	5	5	5	5	5	5	5	5	5	5	5	5	5	1	1	1	1
male	20 - 30	passed degree	full time	Ratnapura	4	4	4	4	3	4	5	5	2	4	4	4	4	4	3	3	3	3	3	3	3	3	3	3	4	4	3	5	2	4	4	4	4	4	4	4	4	4	4	4	1	2	2	2
male	20 - 30	passed certificate or diploma level	full time	Gampaha	4	4	5	5	2	4	4	5	4	5	4	5	5	4	4	5	5	5	5	4	4	5	5	5	5	4	5	5	5	5	5	5	5	5	5	5	4	4	4	4	2	3	3	1
male	20 - 30	passed degree	full time	Badulla	5	5	5	5	5	5	5	5	1	4	5	5	5	5	5	4	5	5	5	5	5	5	5	5	4	5	5	5	5	5	5	4	5	5	5	5	5	5	5	5	1	1	3	1
male	20 - 30	passed degree	full time	Kalutara	4	3	5	5	5	4	5	5	4	5	5	5	4	4	5	4	5	5	5	5	5	5	5	5	4	5	5	5	5	4	5	5	5	5	5	5	5	5	5	5	1	2	3	1
male	20 - 30	passed degree	full time	Colombo	1	1	1	1	1	1	2	2	2	2	1	3	2	2	2	2	2	2	2	2	2	2	2	2	2	2	2	2	2	2	2	2	2	2	2	2	2	2	2	2	2	2	2	2
male	20 - 30	passed degree	full time	Gampaha	1	4	3	3	2	4	2	5	2	1	2	2	3	2	4	1	5	4	5	2	3	4	5	5	2	3	4	5	2	3	2	4	5	4	3	5	2	3	2	3	2	4	5	4
male	20 - 30	passed G.C.E. O/L or G.C.E. A/L or equivalent	full time	Kalutara	5	4	3	4	3	3	4	5	5	4	3	3	5	3	4	5	5	5	5	3	4	4	3	3	5	4	5	3	4	5	5	4	5	5	5	5	5	3	4	4	2	4	3	2
male	20 - 30	passed degree	full time	Kalutara	4	4	4	4	3	3	4	4	3	3	3	4	4	4	4	4	4	4	4	3	4	3	3	3	4	4	4	4	3	3	3	3	3	3	3	3	3	3	3	3	3	3	3	3
male	20 - 30	passed degree	full time	Colombo	4	4	5	5	5	5	5	5	4	5	4	5	4	4	4	4	5	5	5	5	4	5	5	5	5	5	5	4	5	5	5	4	5	5	5	5	5	5	4	3	1	1	1	1
male	20 - 30	passed postgraduate	full time	Matara	4	5	4	5	5	5	4	5	5	5	4	5	5	4	5	5	4	4	5	5	5	5	4	5	4	4	5	5	4	4	5	5	5	5	5	4	5	4	5	4	1	1	1	1
female	20 - 30	passed postgraduate	full time	Galle	4	4	4	4	5	5	4	5	5	5	4	5	5	4	5	5	5	5	4	5	5	4	5	5	5	4	5	4	5	4	5	4	5	5	4	5	5	5	4	4	1	1	1	1
female	20 - 30	passed postgraduate	full time	Colombo	5	4	4	4	5	5	5	5	4	5	5	4	5	4	5	5	4	5	5	5	5	5	5	5	5	5	5	5	5	5	5	5	5	5	5	4	5	4	5	5	1	1	1	1
male	20 - 30	passed certificate or diploma level	part time	Matara	4	5	5	5	5	4	5	5	5	4	5	5	4	5	5	5	5	5	5	5	5	5	5	5	4	5	5	5	4	5	5	5	5	5	5	5	5	5	5	5	1	2	1	1
male	20 - 30	passed degree	full time	Kalutara	5	5	4	5	4	4	5	4	5	5	4	5	4	4	4	4	5	4	5	5	5	5	5	5	4	5	3	4	4	5	5	4	4	5	5	5	5	4	4	4	1	1	2	1
male	20 - 30	passed postgraduate	full time	Kurunegala	5	4	5	5	5	4	4	4	4	5	4	4	4	4	5	4	5	3	3	5	4	5	4	4	5	4	4	5	5	4	4	5	4	4	4	5	4	5	5	3	2	1	1	2
male	20 - 30	passed degree	full time	Galle	4	4	4	5	4	4	4	4	5	4	4	5	4	4	4	5	4	5	4	4	5	5	4	5	3	4	4	4	3	4	4	4	4	3	4	4	4	4	5	4	1	1	2	2
female	20 - 30	passed certificate or diploma level	part time	Colombo	5	4	5	5	4	4	5	4	5	4	4	4	4	5	5	4	4	4	5	4	4	5	4	4	3	4	4	3	3	4	4	3	4	4	4	5	5	5	5	5	1	2	2	1
female	20 - 30	passed degree	full time	Colombo	4	4	4	5	4	4	4	5	5	5	4	5	4	5	5	4	5	5	5	5	5	5	5	5	5	5	5	5	5	5	5	5	5	3	5	5	5	5	5	5	1	1	2	1
male	20 - 30	passed degree	full time	Kalutara	4	4	4	4	3	3	5	5	4	4	4	4	3	4	4	4	3	3	4	4	4	4	3	4	4	4	3	4	4	4	3	4	3	4	4	4	4	4	3	5	2	1	1	2
female	20 - 30	passed degree	full time	Kalutara	4	4	4	5	5	4	4	5	4	4	4	5	5	4	5	4	3	5	5	5	5	5	5	5	5	4	5	5	5	4	5	5	5	5	5	5	5	5	5	5	1	2	3	1
male	20 - 30	passed degree	full time	Kalutara	4	4	5	5	4	4	5	5	4	4	5	5	4	4	4	4	3	4	4	4	4	4	3	4	5	3	4	4	5	4	4	4	4	4	4	4	4	5	4	4	2	2	1	2
female	20 - 30	passed postgraduate	full time	Matara	4	4	4	5	5	4	4	5	4	4	4	5	5	4	4	4	5	5	5	5	5	5	5	5	3	4	5	5	5	4	5	5	5	5	5	5	5	5	3	4	1	2	3	1
male	20 - 30	passed postgraduate	full time	Kalutara	4	4	5	5	4	4	5	5	4	4	5	5	4	4	4	4	3	4	4	4	4	4	3	4	5	4	4	4	5	4	4	4	4	4	4	4	4	5	4	4	2	2	1	2
female	20 - 30	passed degree	full time	Kalutara	4	5	5	5	4	4	5	5	2	5	5	5	4	5	2	2	4	4	5	5	5	5	5	5	2	5	5	5	2	5	5	5	5	4	5	5	4	3	5	5	1	2	2	1
female	20 - 30	passed degree	full time	Kalutara	5	5	5	5	5	5	5	5	5	5	5	5	5	5	5	5	5	5	5	5	5	5	5	5	5	5	5	5	5	5	5	5	5	5	5	5	5	5	5	5	1	1	1	1
male	20 - 30	passed certificate or diploma level	full time	Kalutara	4	5	5	5	5	5	5	5	5	5	5	5	5	5	5	5	5	5	5	5	5	5	5	5	4	3	5	5	5	5	5	5	4	4	4	5	5	5	5	5	1	2	2	1
male	20 - 30	passed certificate or diploma level	full time	Ampara	5	5	5	5	5	4	5	5	5	5	5	5	5	5	5	5	5	5	5	5	5	5	5	5	5	5	5	5	5	5	5	5	5	5	5	5	5	5	5	5	1	2	1	1
male	20 - 30	passed certificate or diploma level	full time	Matara	1	2	1	5	3	2	2	2	2	3	1	5	3	2	3	3	2	1	3	4	3	1	1	3	2	2	2	2	2	2	2	2	1	3	3	4	1	1	2	1	4	4	5	2
male	20 - 30	passed degree	full time	Colombo	2	1	2	1	1	2	2	2	1	2	2	1	1	2	2	2	2	2	2	1	1	1	2	2	1	1	2	3	1	1	2	3	2	1	1	1	2	1	2	1	2	5	5	2
male	20 - 30	passed degree	full time	Kalutara	5	3	2	5	2	2	5	5	1	2	2	5	2	4	2	3	4	3	4	2	3	1	2	3	3	1	2	3	3	1	2	3	3	2	3	2	2	3	3	2	3	2	3	2
female	20 - 30	passed degree	full time	Kalutara	5	5	5	5	5	5	5	5	5	5	5	5	5	5	5	5	5	5	5	5	5	5	5	5	5	5	5	5	5	5	5	5	5	5	5	5	5	5	5	5	2	1	1	1
female	20 - 30	passed degree	full time	Kalutara	4	4	4	4	4	4	4	4	4	4	4	5	5	4	4	4	4	4	3	4	4	4	4	4	4	4	4	4	3	4	4	4	5	3	5	5	4	4	4	4	1	2	2	1
female	20 - 30	passed degree	full time	Galle	4	3	1	4	3	3	1	2	4	4	5	5	5	3	4	4	2	1	2	3	5	4	4	2	4	3	4	3	4	3	3	2	4	2	4	5	4	4	4	4	3	2	3	1
female	20 - 30	passed degree	full time	Ampara	1	4	4	5	4	5	4	4	2	5	5	5	5	5	4	4	4	5	4	5	5	5	5	5	5	4	5	4	4	4	4	4	5	5	5	5	5	5	5	5	1	2	2	1
male	20 - 30	passed degree	full time	Ampara	4	3	4	5	3	3	4	4	2	2	5	5	5	5	5	3	3	4	4	5	5	5	2	4	3	3	3	3	4	4	3	2	3	4	3	3	4	3	3	2	3	3	2	1
male	20 - 30	passed postgraduate	full time	Galle	4	4	4	5	4	4	4	4	3	4	4	5	4	3	4	4	4	4	4	4	4	4	4	4	3	3	2	2	3	3	3	3	3	3	4	4	4	4	4	4	2	2	2	1
male	20 - 30	passed certificate or diploma level	full time	Kalutara	5	5	5	5	5	5	5	5	1	5	4	5	5	4	5	4	5	5	5	5	5	5	5	5	4	5	4	5	5	5	5	5	5	5	5	5	5	5	5	5	1	2	1	2
male	20 - 30	passed certificate or diploma level	full time	Colombo	5	5	5	5	4	4	5	3	3	5	5	5	5	5	4	4	5	5	4	4	5	5	5	5	4	4	4	5	3	5	4	5	5	5	5	5	5	5	5	5	1	3	2	2
female	20 - 30	passed G.C.E. O/L or G.C.E. A/L or equivalent	full time	Kalutara	5	5	5	5	5	5	5	5	5	5	5	5	5	5	5	5	5	5	5	5	5	5	5	5	5	5	5	5	5	5	5	5	5	5	4	5	5	5	5	5	1	1	1	2
male	20 - 30	passed postgraduate	full time	Galle	2	2	3	4	4	3	4	3	3	4	3	2	2	2	4	5	2	2	2	1	2	3	2	3	2	4	3	4	5	4	5	5	1	2	1	1	2	2	2	2	2	3	1	3
male	20 - 30	passed postgraduate	full time	Galle	2	1	2	2	1	2	3	2	1	1	3	2	3	2	3	2	1	2	4	1	1	2	1	1	1	1	3	2	2	1	2	2	3	2	1	2	2	2	3	3	2	4	4	3
male	20 - 30	passed degree	full time	Rathnapura	1	1	2	1	5	5	5	4	4	3	4	4	4	4	4	4	3	3	4	3	2	3	3	2	3	4	4	3	3	1	3	2	3	3	3	4	3	2	3	2	2	3	2	3
male	20 - 30	passed degree	full time	Galle	5	4	5	5	4	4	5	4	4	5	5	5	5	5	5	5	5	5	5	5	5	5	5	5	5	5	5	5	5	5	5	5	5	5	5	5	5	5	5	5	1	1	1	1
male	20 - 30	passed degree	full time	Colombo	4	2	3	1	3	3	3	1	4	2	4	3	4	3	4	4	4	4	4	3	4	3	4	4	3	4	3	3	4	4	3	3	4	3	3	4	3	2	3	2	3	4	4	3
male	20 - 30	passed certificate or diploma level	full time	Colombo	3	5	5	5	4	4	5	5	5	5	5	5	5	3	5	5	5	5	5	5	5	5	4	5	5	5	5	5	4	5	5	5	5	2	5	5	5	5	5	5	2	1	2	1
male	20 - 30	passed degree	full time	Nuwara Eliya	4	4	5	5	5	4	5	5	5	5	5	5	5	5	4	5	5	5	5	5	5	5	5	5	5	5	5	5	5	5	5	5	5	5	5	5	4	5	4	5	1	1	1	1
male	20 - 30	passed degree	full time	Colombo	4	4	5	5	5	5	5	5	4	5	4	5	4	4	4	4	5	5	5	5	4	5	5	5	5	5	5	4	5	5	5	4	5	5	5	5	5	5	4	3	1	1	1	1
male	20 - 30	passed postgraduate	full time	Matara	4	5	4	5	5	5	4	5	5	5	4	5	5	4	5	5	4	4	5	5	5	5	4	5	4	4	5	5	4	4	5	5	5	5	5	4	5	4	5	4	1	1	1	1
female	20 - 30	passed postgraduate	full time	Galle	4	4	4	4	5	5	4	5	5	5	4	5	5	4	5	5	5	5	4	5	5	4	5	5	5	4	5	4	5	4	5	4	5	5	4	5	5	5	4	4	1	1	1	1
female	20 - 30	passed postgraduate	full time	Colombo	5	4	4	4	5	5	5	5	4	5	5	4	5	4	5	5	4	5	5	5	5	5	5	5	5	5	5	5	5	5	5	5	5	5	5	4	5	4	5	5	1	1	1	1
male	20 - 30	passed certificate or diploma level	part time	Matara	4	5	5	5	5	4	5	5	5	4	5	5	4	5	5	5	5	5	5	5	5	5	5	5	4	5	5	5	4	5	5	5	5	5	5	5	5	5	5	5	1	2	1	1
male	20 - 30	passed degree	full time	Kalutara	5	5	4	5	4	4	5	4	5	5	4	5	4	4	4	4	5	4	5	5	5	5	5	5	4	5	3	4	4	5	5	4	4	5	5	5	5	4	4	4	1	1	2	1
male	20 - 30	passed postgraduate	full time	Kurunegala	5	4	5	5	5	4	4	4	4	5	4	4	4	4	5	4	5	3	3	5	4	5	4	4	5	4	4	5	5	4	4	5	4	4	4	5	4	5	5	3	2	1	1	2
male	20 - 30	passed degree	full time	Galle	4	4	4	5	4	4	4	4	5	4	4	5	4	4	4	5	4	5	4	4	5	5	4	5	3	4	4	4	3	4	4	4	4	3	4	4	4	4	5	4	1	1	2	2
female	20 - 30	passed certificate or diploma level	part time	Colombo	5	4	5	5	4	4	5	4	5	4	4	4	4	5	5	4	4	4	5	4	4	5	4	4	3	4	4	3	3	4	4	3	4	4	4	5	5	5	5	5	1	2	2	1
female	20 - 30	passed degree	full time	Colombo	4	4	4	5	4	4	4	5	5	5	4	5	4	5	5	4	5	5	5	5	5	5	5	5	5	5	5	5	5	5	5	5	5	3	5	5	5	5	5	5	1	1	2	1
male	20 - 30	passed degree	full time	Kalutara	4	4	4	4	3	3	5	5	4	4	4	4	3	4	4	4	3	3	4	4	4	4	3	4	4	4	3	4	4	4	3	4	3	4	4	4	4	4	3	5	2	1	1	2
female	20 - 30	passed degree	full time	Kalutara	4	4	4	5	5	4	4	5	4	4	4	5	5	4	5	4	3	5	5	5	5	5	5	5	5	4	5	5	5	4	5	5	5	5	5	5	5	5	5	5	1	2	3	1
male	20 - 30	passed degree	full time	Kalutara	4	4	5	5	4	4	5	5	4	4	5	5	4	4	4	4	3	4	4	4	4	4	3	4	5	3	4	4	5	4	4	4	4	4	4	4	4	5	4	4	2	2	1	2
female	20 - 30	passed postgraduate	full time	Matara	4	4	4	5	5	4	4	5	4	4	4	5	5	4	4	4	5	5	5	5	5	5	5	5	3	4	5	5	5	4	5	5	5	5	5	5	5	5	3	4	1	2	3	1
male	20 - 30	passed postgraduate	full time	Kalutara	4	4	5	5	4	4	5	5	4	4	5	5	4	4	4	4	3	4	4	4	4	4	3	4	5	4	4	4	5	4	4	4	4	4	4	4	4	5	4	4	2	2	1	2
female	20 - 30	passed degree	full time	Kalutara	4	5	5	5	4	4	5	5	2	5	5	5	4	5	2	2	4	4	5	5	5	5	5	5	2	5	5	5	2	5	5	5	5	4	5	5	4	3	5	5	1	2	2	1
female	20 - 30	passed degree	full time	Kalutara	5	5	5	5	5	5	5	5	5	5	5	5	5	5	5	5	5	5	5	5	5	5	5	5	5	5	5	5	5	5	5	5	5	5	5	5	5	5	5	5	1	1	1	1
male	20 - 30	passed certificate or diploma level	full time	Kalutara	4	5	5	5	5	5	5	5	5	5	5	5	5	5	5	5	5	5	5	5	5	5	5	5	4	3	5	5	5	5	5	5	4	4	4	5	5	5	5	5	1	2	2	1
male	20 - 30	passed certificate or diploma level	full time	Ampara	5	5	5	5	5	4	5	5	5	5	5	5	5	5	5	5	5	5	5	5	5	5	5	5	5	5	5	5	5	5	5	5	5	5	5	5	5	5	5	5	1	2	1	1
male	20 - 30	passed certificate or diploma level	full time	Matara	1	2	1	5	3	2	2	2	2	3	1	5	3	2	3	3	2	1	3	4	3	1	1	3	2	2	2	2	2	2	2	2	1	3	3	4	1	1	2	1	4	4	5	2
male	20 - 30	passed degree	full time	Colombo	2	1	2	1	1	2	2	2	1	2	2	1	1	2	2	2	2	2	2	1	1	1	2	2	1	1	2	3	1	1	2	3	2	1	1	1	2	1	2	1	2	5	5	2
male	20 - 30	passed degree	full time	Kalutara	5	3	2	5	2	2	5	5	1	2	2	5	2	4	2	3	4	3	4	2	3	1	2	3	3	1	2	3	3	1	2	3	3	2	3	2	2	3	3	2	3	2	3	2
female	20 - 30	passed degree	full time	Kalutara	5	5	5	5	5	5	5	5	5	5	5	5	5	5	5	5	5	5	5	5	5	5	5	5	5	5	5	5	5	5	5	5	5	5	5	5	5	5	5	5	2	1	1	1
female	20 - 30	passed degree	full time	Kalutara	4	4	4	4	4	4	4	4	4	4	4	5	5	4	4	4	4	4	3	4	4	4	4	4	4	4	4	4	3	4	4	4	5	3	5	5	4	4	4	4	1	2	2	1
female	20 - 30	passed degree	full time	Galle	4	3	1	4	3	3	1	2	4	4	5	5	5	3	4	4	2	1	2	3	5	4	4	2	4	3	4	3	4	3	3	2	4	2	4	5	4	4	4	4	3	2	3	1
female	20 - 30	passed degree	full time	Ampara	1	4	4	5	4	5	4	4	2	5	5	5	5	5	4	4	4	5	4	5	5	5	5	5	5	4	5	4	4	4	4	4	5	5	5	5	5	5	5	5	1	2	2	1
male	20 - 30	passed degree	full time	Ampara	4	3	4	5	3	3	4	4	2	2	5	5	5	5	5	3	3	4	4	5	5	5	2	4	3	3	3	3	4	4	3	2	3	4	3	3	4	3	3	2	3	3	2	1
male	20 - 30	passed postgraduate	full time	Galle	4	4	4	5	4	4	4	4	3	4	4	5	4	3	4	4	4	4	4	4	4	4	4	4	3	3	2	2	3	3	3	3	3	3	4	4	4	4	4	4	2	2	2	1
male	20 - 30	passed certificate or diploma level	full time	Kalutara	5	5	5	5	5	5	5	5	1	5	4	5	5	4	5	4	5	5	5	5	5	5	5	5	4	5	4	5	5	5	5	5	5	5	5	5	5	5	5	5	1	2	1	2
male	20 - 30	passed certificate or diploma level	full time	Colombo	5	5	5	5	4	4	5	3	3	5	5	5	5	5	4	4	5	5	4	4	5	5	5	5	4	4	4	5	3	5	4	5	5	5	5	5	5	5	5	5	1	3	2	2
female	20 - 30	passed G.C.E. O/L or G.C.E. A/L or equivalent	full time	Kalutara	5	5	5	5	5	5	5	5	5	5	5	5	5	5	5	5	5	5	5	5	5	5	5	5	5	5	5	5	5	5	5	5	5	5	4	5	5	5	5	5	1	1	1	2
male	20 - 30	passed postgraduate	full time	Galle	2	2	3	4	4	3	4	3	3	4	3	2	2	2	4	5	2	2	2	1	2	3	2	3	2	4	3	4	5	4	5	5	1	2	1	1	2	2	2	2	2	3	1	3
male	20 - 30	passed postgraduate	full time	Galle	2	1	2	2	1	2	3	2	1	1	3	2	3	2	3	2	1	2	4	1	1	2	1	1	1	1	3	2	2	1	2	2	3	2	1	2	2	2	3	3	2	4	4	3
male	20 - 30	passed degree	full time	Rathnapura	1	1	2	1	5	5	5	4	4	3	4	4	4	4	4	4	3	3	4	3	2	3	3	2	3	4	4	3	3	1	3	2	3	3	3	4	3	2	3	2	2	3	2	3
male	20 - 30	passed degree	full time	Galle	5	4	5	5	4	4	5	4	4	5	5	5	5	5	5	5	5	5	5	5	5	5	5	5	5	5	5	5	5	5	5	5	5	5	5	5	5	5	5	5	1	1	1	1
male	20 - 30	passed degree	full time	Colombo	4	2	3	1	3	3	3	1	4	2	4	3	4	3	4	4	4	4	4	3	4	3	4	4	3	4	3	3	4	4	3	3	4	3	3	4	3	2	3	2	3	4	4	3
male	20 - 30	passed certificate or diploma level	full time	Colombo	3	5	5	5	4	4	5	5	5	5	5	5	5	3	5	5	5	5	5	5	5	5	4	5	5	5	5	5	4	5	5	5	5	2	5	5	5	5	5	5	2	1	2	1
male	20 - 30	passed degree	full time	Nuwara Eliya	4	4	5	5	5	4	5	5	5	5	5	5	5	5	4	5	5	5	5	5	5	5	5	5	5	5	5	5	5	5	5	5	5	5	5	5	4	5	4	5	1	1	1	1

## Sheet: with variables
gender identity.	Age group (in years)	Educational/Professional qualifications	Work status	The district you live in	JS	WLB	H	MS	CM	IWB	LMX	CWS	et_original	Job Satisfaction [I am given the resources and equipment to do my job.]	Job Satisfaction [I am happy about what I physically receive (materials and monitory rewards) from the workplace.]	Job Satisfaction [I would strongly endorse this company to my friends and family to join.]	Job Satisfaction [I recommend my workplace as a physically safe place to work.]	Job Satisfaction [I feel I receive a fair share of the profits made by this organization.]	Job Satisfaction [People here are paid fairly for the work they do.]	Job Satisfaction [My work has a special meaning: this is not "just a job".]	Job Satisfaction [Company facilities contribute to a good working environment.]	Job Satisfaction [I am happy about the life insurance that company has offered.]	Work-life Balance [People are encouraged to balance their work life and their personal life.]	Work-life Balance [I can request a leave whenever I need, and management fairly considers my request.]	Work-life Balance [I am okay with working hours.]	Work-life Balance [I got to know about many people through this job.]	Work-life Balance [I can take time off from work when I think it is necessary.]	Happiness [I feel good about the ways we contribute to the community.]	Happiness [My organization celebrates special occasions.]	Happiness [I am happy about this organization's culture.]	Happiness [I am proud to tell others I work here.]	Happiness [When I look at what we accomplish, I feel sense of pride.]	Management Support [Management recognizes my honest mistakes as part of doing business.]	Management Support [I can ask management any reasonable question and get a straight answer.]	Management Support [Management is easy to talk with.]	Management Support [Management involves people in decisions that affect their jobs or work environment.]	Management Support [Management of the organization shows appreciation for good work and extra effort.]	Career Management [I am offered training and development to further myself professionally.]	Career Management [Here, everyone has an opportunity to get special recognition.]	Career Management [You receive opportunities to learn something new from the organization.]	Career Management [I am satisfied with my career progress.]	Innovative Work Behavior (IWB) [I feel I make a difference here.]	Innovative Work Behavior (IWB) [Your company celebrate new creations and ways to do things in the workplace.]	Innovative Work Behavior (IWB) [I had meaningful opportunities to develop new and better ways of doing things at work.]	Innovative Work Behavior (IWB) [When I try something new at work and others help and motivate me.]	Leader Member Exchange (LMX) [My supervisors support me whenever I need them.]	Leader Member Exchange (LMX) [People in this workplace are willing to give extra to get the job done.]	Leader Member Exchange (LMX) [My supervisors have a positive attitude.]	Leader Member Exchange (LMX) [I am comfortable talking with my supervisor about challenges I face at work.]
male	20 - 30	passed degree	full time	Colombo	3.11111	3.4	2.8	2.8	2	2.5	2.5	2	3	4	4	3	4	2	3	2	4	2	2	4	4	4	3	2	4	2	3	3	2	2	3	4	3	1	2	3	2	2	2	2	4	3	2	3	2
male	31 - 40	passed postgraduate	full time	Colombo	3.44444	3.6	3.4	3	3.75	3.25	3.25	3.5	3.75	4	4	4	3	3	3	3	3	4	4	3	4	4	3	4	4	3	3	3	3	3	3	3	3	4	3	4	4	4	3	3	3	3	3	4	3
female	31 - 40	passed postgraduate	full time	Kandy	2.88889	4.2	2.8	3.6	2.75	3.25	4	3.75	2.75	3	2	3	4	2	3	4	2	3	4	5	4	4	4	4	2	3	3	2	4	3	4	3	4	2	3	3	3	3	3	3	4	4	3	4	5
female	31 - 40	passed postgraduate	full time	Gampaha	2.11111	2.2	2.6	2.2	2.5	2.25	2	2.75	2.25	2	2	2	3	1	3	3	2	1	2	2	3	3	1	3	2	2	3	3	3	3	2	2	1	3	2	2	3	3	2	2	2	2	1	3	2
male	20 - 30	passed degree	full time	Colombo	2.88889	2.2	3.6	4.2	2	3.5	4.25	3.75	4.25	4	4	2	5	4	2	1	3	1	1	3	1	4	2	4	4	3	2	5	4	5	5	2	5	1	3	3	1	4	3	3	4	4	5	4	4
male	20 - 30	passed postgraduate	full time	Colombo	3.88889	3.4	4	4.6	3.75	4.5	4.75	4.25	3	3	4	5	5	5	4	4	3	2	3	4	4	3	3	5	4	5	3	3	4	5	5	5	4	5	3	4	3	5	4	4	5	5	5	4	5
female	20 - 30	passed certificate or diploma level	part time	Kalutara	4.44444	4.8	4.8	4.4	4	3.5	5	5	1.5	5	3	5	5	4	5	4	4	5	4	5	5	5	5	5	4	5	5	5	4	5	5	4	4	4	4	4	4	3	4	4	3	5	5	5	5
female	20 - 30	passed degree	full time	Galle	4.77778	5	4.8	5	5	5	4.5	5	1.75	5	5	5	5	4	4	5	5	5	5	5	5	5	5	5	4	5	5	5	5	5	5	5	5	5	5	5	5	5	5	5	5	5	3	5	5
male	20 - 30	passed degree	full time	Matara	2.11111	3	3	2	2.75	2.25	2.25	4	3.25	3	2	3	1	2	1	4	2	1	4	2	4	3	2	3	4	3	3	2	3	1	2	3	1	4	3	3	1	2	2	3	2	2	1	2	4
female	20 - 30	passed degree	full time	Colombo	4.44444	4.6	5	5	4.75	4.75	5	5	1.75	5	5	5	5	5	4	5	5	1	4	5	5	5	4	5	5	5	5	5	5	5	5	5	5	5	5	5	4	5	4	5	5	5	5	5	5
male	20 - 30	passed degree	full time	Matara	4	4	3.8	3.8	4.25	4.25	4	4.25	2	4	4	4	5	1	4	5	5	4	4	4	4	4	4	4	4	3	4	4	4	4	4	3	4	4	4	4	5	5	4	4	4	4	4	4	4
female	41 - 50	passed postgraduate	full time	Gampaha	3.77778	4.6	3.8	4	3.75	4	4	4	2.25	4	4	4	4	3	3	4	4	4	5	5	5	4	4	4	3	4	4	4	4	4	4	4	4	3	4	4	4	4	4	4	4	4	4	4	4
female	20 - 30	passed degree	full time	Kalutara	4.11111	5	3.6	5	4.5	4.25	4.75	5	1.5	2	5	5	5	4	4	5	5	2	5	5	5	5	5	2	2	5	4	5	5	5	5	5	5	5	5	5	3	2	5	5	5	5	4	5	5
female	20 - 30	passed degree	full time	Colombo	5	5	5	5	4.75	5	5	5	1	5	5	5	5	5	5	5	5	5	5	5	5	5	5	5	5	5	5	5	5	5	5	5	5	4	5	5	5	5	5	5	5	5	5	5	5
male	20 - 30	passed certificate or diploma level	full time	Nuwara Eliya	4.88889	5	5	5	5	5	5	5	3.25	4	5	5	5	5	5	5	5	5	5	5	5	5	5	5	5	5	5	5	5	5	5	5	5	5	5	5	5	5	5	5	5	5	5	5	5
male	20 - 30	passed certificate or diploma level	full time	Matara	2.22222	3	2.4	3.8	3	2	3.25	4	3.75	1	2	1	5	3	2	2	2	2	3	4	3	3	2	3	3	2	1	3	4	3	4	4	4	3	4	3	2	2	2	2	2	2	4	3	4
male	20 - 30	passed degree	full time	Gampaha	3.33333	3.2	3.2	2.2	2.5	2.25	2.5	2.5	2.5	5	3	2	5	2	2	5	5	1	2	2	3	5	4	2	3	4	3	4	2	3	1	2	3	3	2	3	2	3	1	2	3	3	2	3	2
female	20 - 30	passed degree	full time	Colombo	4	4.4	3.8	4	4	3.75	4.5	4	2.75	4	4	4	4	4	4	4	4	4	4	4	5	5	4	4	4	4	4	3	4	4	4	4	4	4	4	4	4	3	4	4	4	5	3	5	5
female	20 - 30	passed degree	full time	Ratnapura	2.77778	4.4	2.6	3.6	3.5	3	3.75	4	2.25	4	3	1	4	3	3	1	2	4	4	5	5	5	3	4	4	2	1	2	3	5	4	4	2	4	3	4	3	4	3	3	2	4	2	4	5
female	20 - 30	passed degree	full time	Ampara	3.66667	5	4.2	5	4.5	4	5	5	1.5	1	4	4	5	4	5	4	4	2	5	5	5	5	5	4	4	4	5	4	5	5	5	5	5	5	4	5	4	4	4	4	4	5	5	5	5
male	20 - 30	passed degree	full time	Colombo	3.55556	4.4	3.8	4.2	3	3.25	3.25	3	2.25	4	3	4	5	3	3	4	4	2	2	5	5	5	5	5	3	3	4	4	5	5	5	2	4	3	3	3	3	4	4	3	2	3	4	3	3
male	20 - 30	passed postgraduate	full time	Kalutara	4	4	4	4	2.5	3	3.5	4	1.75	4	4	4	5	4	4	4	4	3	4	4	5	4	3	4	4	4	4	4	4	4	4	4	4	3	3	2	2	3	3	3	3	3	3	4	4
male	20 - 30	passed certificate or diploma level	full time	Kalutara	4.55556	4.6	4.8	5	4.5	5	5	5	1.5	5	5	5	5	5	5	5	5	1	5	4	5	5	4	5	4	5	5	5	5	5	5	5	5	4	5	4	5	5	5	5	5	5	5	5	5
female	20 - 30	passed G.C.E. O/L or G.C.E. A/L or equivalent	full time	Kalutara	5	5	5	5	5	5	4.75	5	1.25	5	5	5	5	5	5	5	5	5	5	5	5	5	5	5	5	5	5	5	5	5	5	5	5	5	5	5	5	5	5	5	5	5	5	4	5
male	31 - 40	passed postgraduate	full time	Colombo	3.11111	2.6	3	2.2	3.25	4.75	1.25	2	2.25	2	2	3	4	4	3	4	3	3	4	3	2	2	2	4	5	2	2	2	1	2	3	2	3	2	4	3	4	5	4	5	5	1	2	1	1
male	20 - 30	passed degree	full time	Matale	4.66667	3.8	3.6	3.4	3.5	3.5	3.5	3.5	3.5	5	5	4	5	5	5	5	4	4	3	4	4	4	4	4	4	3	3	4	3	4	3	3	4	3	4	4	3	3	4	3	4	3	4	3	4
male	20 - 30	passed degree	full time	Kalutara	4.44444	5	5	5	5	5	5	5	1	5	4	5	5	4	4	5	4	4	5	5	5	5	5	5	5	5	5	5	5	5	5	5	5	5	5	5	5	5	5	5	5	5	5	5	5
male	20 - 30	passed degree	full time	Colombo	3.55556	3.2	4	3.6	3.25	3.5	3.5	4	3.5	4	4	3	4	3	3	3	4	4	2	4	3	4	3	4	4	4	4	4	3	4	3	4	4	3	4	3	3	4	4	3	3	4	3	3	4
male	20 - 30	passed certificate or diploma level	full time	Kalutara	4.55556	4.6	5	4.8	5	4.75	4.25	5	1.5	3	5	5	5	4	4	5	5	5	5	5	5	5	3	5	5	5	5	5	5	5	5	4	5	5	5	5	5	4	5	5	5	5	2	5	5
male	20 - 30	passed degree	full time	Colombo	4.66667	5	4.8	5	5	5	5	4.5	1	4	4	5	5	5	4	5	5	5	5	5	5	5	5	4	5	5	5	5	5	5	5	5	5	5	5	5	5	5	5	5	5	5	5	5	5
male	20 - 30	passed postgraduate	full time	Hambantota	4.66667	4.2	5	5	4.5	5	4.75	5	1.5	4	4	5	5	5	4	5	5	5	4	5	4	4	4	5	5	5	5	5	5	5	5	5	5	4	5	4	5	5	5	5	5	4	5	5	5
male	20 - 30	passed degree	full time	Colombo	2.33333	1.8	2	2.4	2	1.75	2	2	1.75	2	2	3	2	3	2	2	3	2	1	2	2	2	2	2	2	2	2	2	2	2	2	3	3	2	2	2	2	2	2	1	2	2	2	2	2
female	20 - 30	passed certificate or diploma level	full time	Colombo	3.88889	4.6	4.8	5	4.75	4.75	5	5	2.25	4	5	4	5	4	5	1	4	3	5	5	5	4	4	5	4	5	5	5	5	5	5	5	5	4	5	5	5	5	4	5	5	5	5	5	5
female	20 - 30	passed certificate or diploma level	full time	Galle	5	4.8	5	5	5	4.75	5	5	1	5	5	5	5	5	5	5	5	5	5	5	5	5	4	5	5	5	5	5	5	5	5	5	5	5	5	5	5	4	5	5	5	5	5	5	5
male	31 - 40	passed degree	full time	Kalutara	4.77778	4.8	4.2	4.2	4.75	4.25	5	5	1.75	5	5	5	5	4	5	5	5	4	5	5	4	5	5	5	2	4	5	5	4	3	5	4	5	5	5	5	4	5	4	4	4	5	5	5	5
male	20 - 30	passed certificate or diploma level	full time	Matara	3.77778	4.8	4.6	5	5	4	4.25	4.5	3	2	4	4	4	4	4	4	4	4	5	5	5	5	4	4	4	5	5	5	5	5	5	5	5	5	5	5	5	4	4	4	4	4	4	5	4
female	20 - 30	passed degree	full time	Puttalam	2.22222	2	2.2	1.4	1.5	1.75	1.25	1.75	2.25	2	1	2	2	3	2	3	2	3	3	2	2	1	2	2	3	2	2	2	2	1	1	1	2	1	2	1	2	1	2	2	2	1	1	2	1
male	20 - 30	passed certificate or diploma level	full time	Nuwara Eliya	3.44444	4.8	4.8	5	5	4	4.75	4.75	2	4	4	3	5	2	4	3	4	2	5	4	5	5	5	4	5	5	5	5	5	5	5	5	5	5	5	5	5	4	4	4	4	4	5	5	5
male	20 - 30	passed degree	full time	Colombo	3.55556	3.2	4.2	4.2	4.25	3.5	4.5	4.75	2.25	3	4	5	4	2	3	4	5	2	3	4	3	3	3	3	5	5	4	4	5	4	4	4	4	4	4	5	4	3	4	4	3	5	5	4	4
male	20 - 30	passed degree	full time	Kalutara	4.44444	4.6	4.8	5	4.75	4.75	5	5	1.75	4	3	5	5	5	4	5	5	4	5	5	5	4	4	5	4	5	5	5	5	5	5	5	5	4	5	5	5	5	4	5	5	5	5	5	5
male	20 - 30	passed degree	full time	Colombo	1.33333	2	2	2	2	2	2	2	2	1	1	1	1	1	1	2	2	2	2	1	3	2	2	2	2	2	2	2	2	2	2	2	2	2	2	2	2	2	2	2	2	2	2	2	2
male	20 - 30	passed degree	full time	Gampaha	2.88889	2	3.8	3.8	3.5	2.75	4.25	2.5	3.75	1	4	3	3	2	4	2	5	2	1	2	2	3	2	4	1	5	4	5	2	3	4	5	5	2	3	4	5	2	3	2	4	5	4	3	5
male	20 - 30	passed degree	full time	Galle	4.55556	4.6	5	5	4.75	4.75	4.5	4.75	1.5	2	5	5	5	5	5	5	4	5	5	5	4	4	5	5	5	5	5	5	5	5	5	5	5	5	5	4	5	5	4	5	5	4	4	5	5
male	20 - 30	passed postgraduate	full time	Galle	2.77778	3.2	3.8	3.6	4	2.75	4.5	3.5	3	3	3	3	4	3	3	2	2	2	3	4	3	3	3	4	4	4	4	3	4	4	4	3	3	4	4	4	4	2	4	3	2	4	4	5	5
male	20 - 30	passed degree	full time	Matara	2.44444	2.8	2.6	2.2	3	2	3	4.25	2	4	2	3	3	2	2	2	2	2	2	4	2	2	4	2	2	3	3	3	3	2	2	2	2	4	4	2	2	2	2	2	2	3	2	3	4
female	31 - 40	passed postgraduate	full time	Kalutara	1.33333	1.8	1	1	1.25	1.25	1.25	2.25	4.5	1	1	2	2	2	1	1	1	1	1	1	2	4	1	1	1	1	1	1	1	1	1	1	1	2	1	1	1	2	1	1	1	1	2	1	1
male	20 - 30	passed certificate or diploma level	full time	Kalutara	2.66667	3.2	1.6	2.4	2.5	3.25	3	3	3.5	5	2	2	4	2	2	4	2	1	2	4	2	4	4	2	1	2	1	2	2	2	4	2	2	2	2	4	2	4	4	3	2	2	4	2	4
male	20 - 30	passed degree	full time	Matara	2.88889	3	4.4	3	3.25	1.75	1.75	3.25	4	4	4	1	4	2	2	3	4	2	2	3	4	3	3	4	5	4	5	4	3	3	3	3	3	4	3	3	3	2	2	1	2	2	1	2	2
male	20 - 30	passed degree	full time	Matara	1.77778	3.2	2	3	1	2.5	2.25	3.75	4.75	3	2	2	2	1	1	1	1	3	4	5	5	1	1	1	1	3	3	2	2	4	4	3	2	1	1	1	1	3	3	2	2	5	1	2	1
female	20 - 30	passed degree	full time	Matara	4.22222	4.4	4.8	4.2	3.75	4.25	5	5	1.75	5	3	5	5	3	5	4	4	4	5	5	5	3	4	5	5	5	5	4	4	5	4	4	4	4	4	4	3	4	4	4	5	5	5	5	5
male	20 - 30	passed degree	full time	Matara	4.11111	4.8	4.8	4	5	4	4.5	5	2.75	5	4	4	4	4	4	4	4	4	5	5	5	4	5	4	5	5	5	5	4	4	4	4	4	5	5	5	5	4	4	4	4	4	4	5	5
male	20 - 30	passed degree	full time	Gampaha	2.77778	3.4	3	3.6	2.75	3.25	4	3.75	4	4	4	2	3	2	2	3	2	3	3	4	5	3	2	4	1	1	5	4	4	4	4	3	3	1	2	4	4	3	3	3	4	4	4	4	4
male	20 - 30	passed certificate or diploma level	full time	Kalutara	5	4.8	4.8	5	5	5	5	4.75	2	5	5	5	5	5	5	5	5	5	4	5	5	5	5	5	4	5	5	5	5	5	5	5	5	5	5	5	5	5	5	5	5	5	5	5	5
male	31 - 40	passed degree	full time	Trincomalee	2.88889	2.6	2.4	1	1.75	2.25	4	3	3.5	3	3	4	4	3	2	2	2	3	2	4	2	2	3	3	3	2	2	2	1	1	1	1	1	2	1	2	2	3	2	2	2	4	4	4	4
male	20 - 30	passed degree	full time	Jaffna	4	4.6	5	5	5	5	5	5	1.5	5	4	4	4	2	2	5	5	5	4	5	5	5	4	5	5	5	5	5	5	5	5	5	5	5	5	5	5	5	5	5	5	5	5	5	5
male	20 - 30	passed degree	full time	Kandy	4.88889	5	5	4.6	5	5	5	5	1.25	5	5	5	5	5	5	4	5	5	5	5	5	5	5	5	5	5	5	5	3	5	5	5	5	5	5	5	5	5	5	5	5	5	5	5	5
male	31 - 40	passed degree	full time	Trincomalee	4.44444	4.8	5	5	5	5	5	5	1.75	2	4	5	5	4	5	5	5	5	4	5	5	5	5	5	5	5	5	5	5	5	5	5	5	5	5	5	5	5	5	5	5	5	5	5	5
male	20 - 30	passed degree	full time	Kalutara	3.88889	4.4	4.2	4.4	4.5	4.75	4.25	4.25	2.5	4	4	4	5	3	3	4	4	4	3	5	5	4	5	4	4	4	5	4	4	5	5	4	4	5	3	5	5	5	4	5	5	5	3	4	5
male	20 - 30	passed degree	full time	Colombo	3.66667	4.6	4	4.6	4	4.25	5	5	2.75	4	3	4	5	5	3	5	2	2	3	5	5	5	5	5	3	3	4	5	5	5	5	4	4	3	3	5	5	5	3	4	5	5	5	5	5
male	41 - 50	passed postgraduate	full time	Galle	2.22222	1.2	2.2	1.4	2.5	1.5	4.25	2.25	2	1	2	4	1	3	3	2	2	2	2	1	1	1	1	3	3	3	1	1	2	1	1	1	2	3	3	2	2	1	1	2	2	5	2	5	5
male	20 - 30	passed degree	full time	Matara	4.88889	5	5	4.4	4.25	5	4.75	5	2	5	5	5	5	4	5	5	5	5	5	5	5	5	5	5	5	5	5	5	4	5	4	4	5	4	4	4	5	5	5	5	5	4	5	5	5
female	31 - 40	passed postgraduate	full time	Colombo	4.66667	4.6	4.8	5	4.25	4.75	5	5	3.25	5	5	5	5	4	4	5	5	4	4	5	5	4	5	5	4	5	5	5	5	5	5	5	5	4	4	4	5	4	5	5	5	5	5	5	5
male	31 - 40	passed degree	full time	Colombo	3	4	3.8	4.2	4	3.75	5	3.5	4.5	5	5	3	5	1	2	2	2	2	1	5	5	4	5	5	3	2	5	4	5	1	5	5	5	3	3	5	5	3	2	5	5	5	5	5	5
male	20 - 30	passed degree	full time	Kurunegala	1.33333	3.6	1.6	2	1	1	4	5	4	2	1	1	2	1	1	2	1	1	5	5	5	1	2	2	2	2	1	1	2	2	2	2	2	1	1	1	1	1	1	1	1	5	1	5	5
male	20 - 30	passed certificate or diploma level	full time	Kalutara	3.77778	4.4	4	4	4.75	3.25	5	4.25	3.25	5	4	3	5	2	2	3	5	5	4	4	5	5	4	3	4	5	4	4	4	4	4	4	4	5	4	5	5	4	3	3	3	5	5	5	5
male	20 - 30	passed certificate or diploma level	part time	Colombo	3.88889	4	4.6	3.4	3.5	3	3.5	3.75	4.5	3	5	4	4	2	5	3	5	4	3	5	3	5	4	5	5	5	3	5	5	3	4	3	2	5	3	2	4	3	2	4	3	4	2	5	3
female	20 - 30	passed certificate or diploma level	part time	Galle	4.88889	5	5	5	5	4.75	5	4.75	1	5	5	5	5	5	5	5	5	4	5	5	5	5	5	5	5	5	5	5	5	5	5	5	5	5	5	5	5	4	5	5	5	5	5	5	5
male	20 - 30	passed degree	part time	Kalutara	4.55556	4.6	4.6	5	4	4.5	5	5	1.75	5	5	5	5	5	5	5	5	1	5	5	5	3	5	5	3	5	5	5	5	5	5	5	5	1	5	5	5	5	3	5	5	5	5	5	5
male	31 - 40	passed degree	full time	Kegalle	4.44444	3.8	4	4	4.5	4	5	5	3.25	5	5	4	5	4	4	4	5	4	4	4	5	4	2	4	4	4	4	4	4	4	5	3	4	4	4	5	5	4	4	4	4	5	5	5	5
male	20 - 30	passed certificate or diploma level	full time	Kalutara	3.66667	4.2	4.6	4.2	4	3.75	5	4	2.25	3	4	4	5	2	2	4	5	4	4	5	4	4	4	5	5	5	4	4	4	4	5	4	4	4	4	4	4	3	4	4	4	5	5	5	5
female	20 - 30	passed postgraduate	full time	Kalutara	5	5	5	5	4.75	4.75	4.75	4.5	2.5	5	5	5	5	5	5	5	5	5	5	5	5	5	5	5	5	5	5	5	5	5	5	5	5	4	5	5	5	4	5	5	5	4	5	5	5
male	20 - 30	passed degree	full time	Nuwara Eliya	4.44444	4.4	4.6	5	5	5	5	5	1	5	5	5	5	3	4	4	5	4	3	5	4	5	5	4	5	5	4	5	5	5	5	5	5	5	5	5	5	5	5	5	5	5	5	5	5
male	20 - 30	passed G.C.E. O/L or G.C.E. A/L or equivalent	part time	Kalutara	4.66667	4.8	5	4.4	3.75	4	5	5	1.25	4	4	5	5	5	5	5	5	4	4	5	5	5	5	5	5	5	5	5	5	4	4	4	5	3	4	4	4	4	3	4	5	5	5	5	5
male	20 - 30	passed degree	full time	Colombo	3.11111	4	4.2	4.4	4.5	3	5	4.25	2.25	4	3	4	5	1	2	3	5	1	2	5	5	5	3	2	4	5	5	5	4	5	5	4	4	4	5	5	4	3	2	3	4	5	5	5	5
male	20 - 30	passed degree	full time	Matara	3.77778	3.6	1.4	4.2	2	1	3.75	4	3.25	5	5	5	5	1	2	2	5	4	5	5	5	2	1	2	1	2	1	1	5	5	5	5	1	2	2	3	1	1	1	1	1	1	5	4	5
female	20 - 30	passed degree	full time	Badulla	3.77778	4.2	3.8	4.2	5	4	5	4.75	2	4	5	4	4	3	4	5	4	1	4	5	4	4	4	5	3	3	4	4	4	4	5	4	4	5	5	5	5	4	4	4	4	5	5	5	5
female	20 - 30	passed degree	full time	Colombo	4.77778	5	4.8	5	5	5	5	5	1	5	4	5	5	4	5	5	5	5	5	5	5	5	5	5	4	5	5	5	5	5	5	5	5	5	5	5	5	5	5	5	5	5	5	5	5
male	41 - 50	passed degree	full time	Colombo	3.33333	3.8	3.2	3.4	3.75	3.25	4	3	3.5	2	2	2	5	4	4	3	4	4	4	4	5	4	2	4	3	2	3	4	3	4	4	3	3	4	3	4	4	3	4	4	2	4	3	5	4
male	41 - 50	passed certificate or diploma level	full time	Colombo	2	2	2	1.8	2	2	2	2	1.5	2	2	2	2	2	2	2	2	2	2	2	2	2	2	2	2	2	2	2	1	2	2	2	2	2	2	2	2	2	2	2	2	2	2	2	2
female	20 - 30	passed degree	full time	Gampaha	4	5	4.6	4.8	5	4	5	1	2.75	4	4	5	5	3	3	5	5	2	5	5	5	5	5	5	3	5	5	5	4	5	5	5	5	5	5	5	5	4	4	4	4	5	5	5	5
male	20 - 30	passed degree	full time	Matara	4.88889	4.8	4.8	4.6	4	4	4	4.5	1.5	5	4	5	5	5	5	5	5	5	5	5	5	4	5	5	4	5	5	5	4	5	5	4	5	4	4	4	4	4	4	4	4	4	4	4	4
male	20 - 30	passed degree	full time	Galle	4.44444	4.2	3.8	3.8	4	2.75	4.75	4.5	2	5	5	5	5	4	4	4	4	4	5	5	5	3	3	4	4	4	4	3	4	4	4	3	4	4	4	4	4	3	3	1	4	5	4	5	5
male	20 - 30	passed degree	part time	Puttalam	1	1.2	2.6	3	1.75	2	2.5	2.5	3.75	1	1	1	1	1	1	1	1	1	1	1	1	1	2	2	2	5	1	3	1	4	3	4	3	2	1	2	2	2	2	2	2	2	3	2	3
female	20 - 30	passed certificate or diploma level	part time	Galle	3	3.8	3.8	3.2	3.75	3.25	3.75	4	3.5	3	3	3	3	3	2	3	3	4	4	4	3	4	4	3	4	4	4	4	3	3	3	4	3	3	4	4	4	4	3	3	3	3	4	4	4
female	20 - 30	passed certificate or diploma level	part time	Galle	2.77778	2.6	2.2	3.2	3.25	2.5	2.25	2.25	2	2	2	1	4	4	3	3	3	3	2	3	2	3	3	3	2	2	2	2	4	3	3	3	3	4	3	3	3	2	4	2	2	2	3	2	2
female	20 - 30	passed postgraduate	full time	Colombo	4.66667	4.8	4.6	4.8	4.5	4.5	5	5	1.75	4	4	5	5	5	5	5	5	4	4	5	5	5	5	4	4	5	5	5	4	5	5	5	5	4	4	5	5	4	4	5	5	5	5	5	5
male	20 - 30	passed degree	full time	Colombo	3.11111	3.4	2.8	2.8	2	2.5	2.5	2	3	4	4	3	4	2	3	2	4	2	2	4	4	4	3	2	4	2	3	3	2	2	3	4	3	1	2	3	2	2	2	2	4	3	2	3	2
male	31 - 40	passed postgraduate	full time	Colombo	3.55556	3.6	3.2	3	3.75	3.25	3.25	3.5	3.75	4	4	4	3	4	4	4	3	2	4	3	4	4	3	2	4	2	4	4	3	3	3	3	3	4	3	4	4	4	3	3	3	3	3	4	3
female	31 - 40	passed postgraduate	full time	Kandy	2.88889	4.2	2.8	3.6	2.75	3.25	4	3.75	2.75	3	2	3	4	2	3	4	2	3	4	5	4	4	4	4	2	3	3	2	4	3	4	3	4	2	3	3	3	3	3	3	4	4	3	4	5
female	31 - 40	passed postgraduate	full time	Gampaha	2.11111	2.2	2.6	2.2	2.5	2.25	2	2.75	2.25	2	2	2	3	1	3	3	2	1	2	2	3	3	1	3	2	2	3	3	3	3	2	2	1	3	2	2	3	3	2	2	2	2	1	3	2
male	20 - 30	passed certificate or diploma level	part time	Kurunegala	4.44444	4.8	5	5	4.5	4.75	5	5	5	3	4	5	5	4	4	5	5	5	4	5	5	5	5	5	5	5	5	5	5	5	5	5	5	4	4	5	5	4	5	5	5	5	5	5	5
male	20 - 30	passed degree	full time	Colombo	2.88889	2.2	3.6	4.2	2	3.5	4.25	3.75	4.25	4	4	2	5	4	2	1	3	1	1	3	1	4	2	4	4	3	2	5	4	5	5	2	5	1	3	3	1	4	3	3	4	4	5	4	4
male	20 - 30	passed postgraduate	full time	Colombo	3.88889	3.4	4	3.4	3.75	4.5	4.75	4.25	3	3	4	5	5	5	4	4	3	2	3	4	4	3	3	5	4	5	3	3	4	3	3	3	4	5	3	4	3	5	4	4	5	5	5	4	5
female	20 - 30	passed certificate or diploma level	part time	Kalutara	4.44444	4.8	4.8	4.4	4	3.5	5	5	1.5	5	3	5	5	4	5	4	4	5	4	5	5	5	5	5	4	5	5	5	4	5	5	4	4	4	4	4	4	3	4	4	3	5	5	5	5
female	20 - 30	passed degree	full time	Galle	4.77778	5	4.8	5	5	5	4.5	5	1.75	5	5	5	5	4	4	5	5	5	5	5	5	5	5	5	4	5	5	5	5	5	5	5	5	5	5	5	5	5	5	5	5	5	3	5	5
male	20 - 30	passed degree	full time	Matara	2.11111	3	3	2	2.75	2.25	2.25	4	3.25	3	2	3	1	2	1	4	2	1	4	2	4	3	2	3	4	3	3	2	3	1	2	3	1	4	3	3	1	2	2	3	2	2	1	2	4
female	20 - 30	passed degree	full time	Colombo	4.88889	4.6	5	5	4.75	4.75	5	5	1.75	5	5	5	5	5	4	5	5	5	4	5	5	5	4	5	5	5	5	5	5	5	5	5	5	5	5	5	4	5	4	5	5	5	5	5	5
male	20 - 30	passed degree	full time	Matara	4	4	3.8	3.8	4.25	4.25	4	4.25	2	4	4	4	5	1	4	5	5	4	4	4	4	4	4	4	4	3	4	4	4	4	4	3	4	4	4	4	5	5	4	4	4	4	4	4	4
female	41 - 50	passed postgraduate	full time	Gampaha	3.77778	4.6	3.8	4	3.75	4	4	4	2.25	4	4	4	4	3	3	4	4	4	5	5	5	4	4	4	3	4	4	4	4	4	4	4	4	3	4	4	4	4	4	4	4	4	4	4	4
female	20 - 30	passed degree	full time	Kalutara	4.11111	5	3.6	5	4.5	4.25	4.75	5	1.5	2	5	5	5	4	4	5	5	2	5	5	5	5	5	2	2	5	4	5	5	5	5	5	5	5	5	5	3	2	5	5	5	5	4	5	5
female	20 - 30	passed degree	full time	Colombo	5	5	5	5	4.75	5	5	5	1	5	5	5	5	5	5	5	5	5	5	5	5	5	5	5	5	5	5	5	5	5	5	5	5	4	5	5	5	5	5	5	5	5	5	5	5
male	20 - 30	passed certificate or diploma level	full time	Kalutara	4.88889	5	5	5	5	5	5	5	1.75	5	5	5	5	5	4	5	5	5	5	5	5	5	5	5	5	5	5	5	5	5	5	5	5	5	5	5	5	5	5	5	5	5	5	5	5
male	20 - 30	passed degree	full time	Gampaha	3.33333	3.2	3.2	2.2	2.5	2.25	2.5	2.5	2.5	5	3	2	5	2	2	5	5	1	2	2	3	5	4	2	3	4	3	4	2	3	1	2	3	3	2	3	2	3	1	2	3	3	2	3	2
female	20 - 30	passed degree	full time	Polonnaruwa	5	4.4	4.8	3.8	4.75	4.25	4.25	4.75	1.75	5	5	5	5	5	5	5	5	5	4	5	4	5	4	4	5	5	5	5	4	3	4	4	4	5	5	4	5	5	4	3	5	4	4	4	5
female	20 - 30	passed degree	full time	Colombo	4	4.4	3.8	4	4	3.75	4.5	4	2.75	4	4	4	4	4	4	4	4	4	4	4	5	5	4	4	4	4	4	3	4	4	4	4	4	4	4	4	4	3	4	4	4	5	3	5	5
female	20 - 30	passed degree	full time	Ratnapura	2.77778	4.4	2.6	3.6	3.5	3	3.75	4	2.25	4	3	1	4	3	3	1	2	4	4	5	5	5	3	4	4	2	1	2	3	5	4	4	2	4	3	4	3	4	3	3	2	4	2	4	5
female	20 - 30	passed degree	full time	Ampara	3.66667	5	4.2	5	4.5	4	5	5	1.5	1	4	4	5	4	5	4	4	2	5	5	5	5	5	4	4	4	5	4	5	5	5	5	5	5	4	5	4	4	4	4	4	5	5	5	5
male	20 - 30	passed degree	full time	Colombo	3.55556	4.4	3.8	4.2	3	3.25	3.25	3	2.25	4	3	4	5	3	3	4	4	2	2	5	5	5	5	5	3	3	4	4	5	5	5	2	4	3	3	3	3	4	4	3	2	3	4	3	3
male	20 - 30	passed postgraduate	full time	Kalutara	4	4	4	4	2.5	3	3.5	4	1.75	4	4	4	5	4	4	4	4	3	4	4	5	4	3	4	4	4	4	4	4	4	4	4	4	3	3	2	2	3	3	3	3	3	3	4	4
male	20 - 30	passed certificate or diploma level	full time	Kalutara	4.55556	4.6	4.8	5	4.5	5	5	5	1.5	5	5	5	5	5	5	5	5	1	5	4	5	5	4	5	4	5	5	5	5	5	5	5	5	4	5	4	5	5	5	5	5	5	5	5	5
female	20 - 30	passed G.C.E. O/L or G.C.E. A/L or equivalent	full time	Kalutara	5	5	5	5	5	5	4.75	5	1.25	5	5	5	5	5	5	5	5	5	5	5	5	5	5	5	5	5	5	5	5	5	5	5	5	5	5	5	5	5	5	5	5	5	5	4	5
male	31 - 40	passed postgraduate	full time	Colombo	3.11111	2.6	3	2.2	3.25	4.75	1.25	2	2.25	2	2	3	4	4	3	4	3	3	4	3	2	2	2	4	5	2	2	2	1	2	3	2	3	2	4	3	4	5	4	5	5	1	2	1	1
male	20 - 30	passed degree	full time	Matale	4.66667	3.8	3.6	3.4	3.5	3.5	3.5	3.5	3.5	5	5	4	5	5	5	5	4	4	3	4	4	4	4	4	4	3	3	4	3	4	3	3	4	3	4	4	3	3	4	3	4	3	4	3	4
male	20 - 30	passed degree	full time	Kalutara	4.44444	5	5	5	5	5	5	5	1	5	4	5	5	4	4	5	4	4	5	5	5	5	5	5	5	5	5	5	5	5	5	5	5	5	5	5	5	5	5	5	5	5	5	5	5
male	20 - 30	passed degree	full time	Colombo	3.55556	3.2	4	3.6	3.25	3.5	3.5	4	3.5	4	4	3	4	3	3	3	4	4	2	4	3	4	3	4	4	4	4	4	3	4	3	4	4	3	4	3	3	4	4	3	3	4	3	3	4
male	20 - 30	passed certificate or diploma level	full time	Kalutara	4.55556	4.6	5	5	5	4.75	4.5	5	1.5	3	5	5	5	4	4	5	5	5	5	5	5	5	3	5	5	5	5	5	5	5	5	5	5	5	5	5	5	4	5	5	5	5	3	5	5
male	20 - 30	passed degree	full time	Colombo	4.55556	5	4.8	5	5	5	5	4.5	1	4	4	5	5	5	4	4	5	5	5	5	5	5	5	4	5	5	5	5	5	5	5	5	5	5	5	5	5	5	5	5	5	5	5	5	5
male	above 50	passed certificate or diploma level	part time	Kalutara	2.66667	2	3.4	3.2	3.5	3.75	2.25	4.75	1.75	3	4	1	4	1	4	3	3	1	2	4	1	2	1	2	2	4	4	5	2	2	4	3	5	2	2	5	5	4	3	3	5	3	3	2	1
male	41 - 50	passed degree	full time	Kalutara	1.55556	1	1.2	1	1.25	1.75	1.75	1.5	2.5	1	1	2	1	3	1	2	1	2	1	1	1	1	1	1	2	1	1	1	1	1	1	1	1	2	1	1	1	1	2	2	2	1	2	2	2
male	above 50	passed G.C.E. O/L or G.C.E. A/L or equivalent	full time	Colombo	4	4	4	1.2	3.5	2.25	4.5	4	1.25	5	5	4	5	1	4	5	5	2	4	4	4	4	4	4	4	4	4	4	1	1	2	1	1	2	4	4	4	2	2	2	3	5	4	4	5
male	20 - 30	passed postgraduate	full time	Hambantota	4.66667	4.2	5	5	4.5	5	4.75	5	1.25	4	4	5	5	5	4	5	5	5	4	5	4	4	4	5	5	5	5	5	5	5	5	5	5	4	5	4	5	5	5	5	5	4	5	5	5
male	20 - 30	passed G.C.E. O/L or G.C.E. A/L or equivalent	full time	Ratnapura	4.55556	5	5	5	4.75	4.75	5	5	2.25	4	5	4	5	4	4	5	5	5	5	5	5	5	5	5	5	5	5	5	5	5	5	5	5	5	5	5	4	4	5	5	5	5	5	5	5
male	20 - 30	passed degree	full time	Colombo	2.33333	1.8	2	2.4	2	1.75	2	2	1.75	2	2	3	2	3	2	2	3	2	1	2	2	2	2	2	2	2	2	2	2	2	2	3	3	2	2	2	2	2	2	1	2	2	2	2	2
female	20 - 30	passed degree	full time	Gampaha	4.77778	4.2	5	4.8	4.5	5	5	4.75	1.5	5	5	5	5	5	4	5	5	4	5	5	4	5	2	5	5	5	5	5	5	5	5	5	4	4	4	5	5	5	5	5	5	5	5	5	5
male	20 - 30	passed degree	full time	Gampaha	4.22222	4.6	4.6	4.4	4.25	4.75	5	4.5	1	5	4	5	5	4	4	5	5	1	5	5	5	3	5	5	3	5	5	5	4	5	5	4	4	4	4	5	4	5	5	4	5	5	5	5	5
female	20 - 30	passed degree	full time	Kalutara	4.44444	4.6	4.6	4	4.75	4	5	5	3	4	4	5	5	4	4	5	5	4	5	5	5	5	3	4	4	5	5	5	4	4	4	4	4	5	5	5	4	4	4	4	4	5	5	5	5
female	20 - 30	passed certificate or diploma level	full time	Colombo	3.88889	4.6	4.8	5	4.75	4.75	5	5	2.25	4	5	4	5	4	5	1	4	3	5	5	5	4	4	5	4	5	5	5	5	5	5	5	5	4	5	5	5	5	4	5	5	5	5	5	5
male	20 - 30	passed degree	full time	Colombo	3.11111	4.2	3.4	3.6	2.5	3.75	3	3.25	4.5	4	3	2	5	3	4	3	3	1	3	5	5	3	5	4	3	3	3	4	3	3	5	4	3	2	2	3	3	4	3	4	4	3	3	2	4
female	20 - 30	passed G.C.E. O/L or G.C.E. A/L or equivalent	part time	Kurunegala	3.44444	3.8	4.2	3.4	3.25	3.75	4	4.5	2.25	4	2	3	4	4	4	3	4	3	4	2	5	4	4	2	5	5	4	5	3	4	3	3	4	2	4	3	4	3	4	4	4	4	3	4	5
male	20 - 30	passed degree	full time	Ratnapura	3.66667	3.6	3.8	4.6	4.25	4.25	4.5	3.75	3.75	4	3	4	5	4	2	4	4	3	4	4	4	2	4	4	3	4	4	4	4	4	5	5	5	4	4	5	4	4	4	5	4	5	4	5	4
male	above 50	passed degree	full time	Kalutara	1.55556	1.6	2.8	2	2.25	2.25	1.75	2	2	1	2	2	2	1	1	2	2	1	1	1	2	3	1	2	3	3	3	3	2	2	3	2	1	1	3	2	3	2	2	2	3	2	2	1	2
male	20 - 30	passed certificate or diploma level	full time	Galle	3.22222	5	3.8	3.8	4.25	2.75	2.75	5	2.25	2	4	2	4	4	5	5	2	1	5	5	5	5	5	5	2	2	5	5	5	5	5	2	2	2	5	5	5	2	2	2	5	5	2	2	2
female	20 - 30	passed certificate or diploma level	full time	Galle	5	4.8	5	5	5	4.75	5	5	1	5	5	5	5	5	5	5	5	5	5	5	5	5	4	5	5	5	5	5	5	5	5	5	5	5	5	5	5	4	5	5	5	5	5	5	5
male	31 - 40	passed degree	full time	Kalutara	4.77778	4.8	4.2	4.2	4.75	4.25	5	4	1	5	5	5	5	4	5	5	5	4	5	5	4	5	5	5	2	4	5	5	4	3	5	4	5	5	5	5	4	5	4	4	4	5	5	5	5
male	31 - 40	passed degree	full time	Kalutara	4.77778	4.8	4.2	4.2	4.75	4.25	5	5	1.75	5	5	5	5	4	5	5	5	4	5	5	4	5	5	5	2	4	5	5	4	3	5	4	5	5	5	5	4	5	4	4	4	5	5	5	5
male	20 - 30	passed certificate or diploma level	full time	Matara	3.77778	4.8	4.6	5	5	4	4.25	4.5	3	2	4	4	4	4	4	4	4	4	5	5	5	5	4	4	4	5	5	5	5	5	5	5	5	5	5	5	5	4	4	4	4	4	4	5	4
female	20 - 30	passed degree	full time	Puttalam	2.22222	2	2.2	1.4	1.5	1.75	1.25	1.75	2.25	2	1	2	2	3	2	3	2	3	3	2	2	1	2	2	3	2	2	2	2	1	1	1	2	1	2	1	2	1	2	2	2	1	1	2	1
male	20 - 30	passed certificate or diploma level	full time	Nuwara Eliya	3.44444	4.8	4.8	5	5	4	4.75	4.75	2	4	4	3	5	2	4	3	4	2	5	4	5	5	5	4	5	5	5	5	5	5	5	5	5	5	5	5	5	4	4	4	4	4	5	5	5
male	20 - 30	passed degree	full time	Gampaha	1.88889	3.2	2.4	2.8	2.5	3	4	4	5	1	1	1	3	2	1	4	3	1	1	5	3	3	4	3	1	1	3	4	3	3	4	3	1	1	1	4	4	4	1	3	4	4	4	4	4
male	20 - 30	passed degree	full time	Colombo	3.55556	3.2	4.2	4.2	4.25	3.5	4.5	4.75	2.25	3	4	5	4	2	3	4	5	2	3	4	3	3	3	3	5	5	4	4	5	4	4	4	4	4	4	5	4	3	4	4	3	5	5	4	4
male	20 - 30	passed degree	full time	Kalutara	4.44444	4.6	4.8	5	4.75	4.75	5	5	1.75	4	3	5	5	5	4	5	5	4	5	5	5	4	4	5	4	5	5	5	5	5	5	5	5	4	5	5	5	5	4	5	5	5	5	5	5
male	20 - 30	passed degree	full time	Galle	4.66667	5	4	5	5	4.5	5	5	2.25	5	5	5	5	4	5	4	5	4	5	5	5	5	5	3	4	5	4	4	5	5	5	5	5	5	5	5	5	4	5	4	5	5	5	5	5
male	20 - 30	passed certificate or diploma level	full time	Galle	4.66667	5	5	5	5	5	5	5	1.75	2	5	5	5	5	5	5	5	5	5	5	5	5	5	5	5	5	5	5	5	5	5	5	5	5	5	5	5	5	5	5	5	5	5	5	5
female	20 - 30	passed degree	full time	Gampaha	2.66667	3.8	3.6	3.4	3.5	4	3.5	3	2	2	2	3	5	2	3	3	3	1	3	4	4	3	5	4	2	5	3	4	3	3	4	3	4	3	3	4	4	3	5	4	4	3	3	4	4
female	20 - 30	passed degree	full time	Kalutara	4.22222	4.8	5	5	4.5	4	4.75	5	2	5	4	4	5	4	4	5	4	3	4	5	5	5	5	5	5	5	5	5	5	5	5	5	5	4	4	5	5	4	4	4	4	5	4	5	5
male	20 - 30	passed degree	full time	Kalutara	5	5	5	5	5	5	5	5	1	5	5	5	5	5	5	5	5	5	5	5	5	5	5	5	5	5	5	5	5	5	5	5	5	5	5	5	5	5	5	5	5	5	5	5	5
male	20 - 30	passed degree	full time	Ratnapura	3.88889	4	3	3	4	3.5	4	4	1.75	4	4	4	4	3	4	5	5	2	4	4	4	4	4	3	3	3	3	3	3	3	3	3	3	4	4	3	5	2	4	4	4	4	4	4	4
male	20 - 30	passed certificate or diploma level	full time	Gampaha	4.11111	4.6	4.8	4.6	4.75	5	5	4	2.25	4	4	5	5	2	4	4	5	4	5	4	5	5	4	4	5	5	5	5	4	4	5	5	5	5	4	5	5	5	5	5	5	5	5	5	5
male	20 - 30	passed degree	full time	Badulla	4.55556	4.8	4.8	5	4.75	4.75	5	5	1.5	5	5	5	5	5	5	5	5	1	4	5	5	5	5	5	4	5	5	5	5	5	5	5	5	4	5	5	5	5	5	5	4	5	5	5	5
male	20 - 30	passed degree	full time	Kalutara	4.44444	4.6	4.8	5	4.75	4.75	5	5	1.75	4	3	5	5	5	4	5	5	4	5	5	5	4	4	5	4	5	5	5	5	5	5	5	5	4	5	5	5	5	4	5	5	5	5	5	5
male	20 - 30	passed degree	full time	Colombo	1.33333	2	2	2	2	2	2	2	2	1	1	1	1	1	1	2	2	2	2	1	3	2	2	2	2	2	2	2	2	2	2	2	2	2	2	2	2	2	2	2	2	2	2	2	2
male	20 - 30	passed degree	full time	Gampaha	2.88889	2	3.8	3.8	3.5	2.75	4.25	2.5	3.75	1	4	3	3	2	4	2	5	2	1	2	2	3	2	4	1	5	4	5	2	3	4	5	5	2	3	4	5	2	3	2	4	5	4	3	5
male	20 - 30	passed G.C.E. O/L or G.C.E. A/L or equivalent	full time	Kalutara	4	3.6	4.8	3.4	4.25	4.5	5	4	2.75	5	4	3	4	3	3	4	5	5	4	3	3	5	3	4	5	5	5	5	3	4	4	3	3	5	4	5	3	4	5	5	4	5	5	5	5
male	20 - 30	passed degree	full time	Kalutara	3.66667	3.6	4	3.2	4	3	3	3	3	4	4	4	4	3	3	4	4	3	3	3	4	4	4	4	4	4	4	4	3	4	3	3	3	4	4	4	4	3	3	3	3	3	3	3	3
male	20 - 30	passed degree	full time	Colombo	4.66667	4.4	4.6	4.8	4.75	4.75	5	4.25	1	4	4	5	5	5	5	5	5	4	5	4	5	4	4	4	4	5	5	5	5	4	5	5	5	5	5	5	4	5	5	5	4	5	5	5	5
male	20 - 30	passed postgraduate	full time	Matara	4.66667	4.6	4.6	4.8	4.5	4.5	4.75	4.5	1	4	5	4	5	5	5	4	5	5	5	4	5	5	4	5	5	4	4	5	5	5	5	4	5	4	4	5	5	4	4	5	5	5	5	5	4
female	20 - 30	passed postgraduate	full time	Galle	4.44444	4.6	4.8	4.8	4.5	4.5	4.75	4.5	1	4	4	4	4	5	5	4	5	5	5	4	5	5	4	5	5	5	5	4	5	5	4	5	5	5	4	5	4	5	4	5	4	5	5	4	5
female	20 - 30	passed postgraduate	full time	Colombo	4.55556	4.6	4.8	5	5	5	4.75	4.75	1	5	4	4	4	5	5	5	5	4	5	5	4	5	4	5	5	4	5	5	5	5	5	5	5	5	5	5	5	5	5	5	5	5	5	5	4
male	20 - 30	passed certificate or diploma level	part time	Matara	4.77778	4.6	5	5	4.75	4.75	5	5	1.25	4	5	5	5	5	4	5	5	5	4	5	5	4	5	5	5	5	5	5	5	5	5	5	5	4	5	5	5	4	5	5	5	5	5	5	5
male	20 - 30	passed degree	full time	Kalutara	4.55556	4.4	4.4	5	4	4.5	4.75	4.25	1.25	5	5	4	5	4	4	5	4	5	5	4	5	4	4	4	4	5	4	5	5	5	5	5	5	4	5	3	4	4	5	5	4	4	5	5	5
male	20 - 30	passed postgraduate	full time	Kurunegala	4.44444	4.2	4	4.4	4.5	4.5	4.25	4.25	1.5	5	4	5	5	5	4	4	4	4	5	4	4	4	4	5	4	5	3	3	5	4	5	4	4	5	4	4	5	5	4	4	5	4	4	4	5
male	20 - 30	passed degree	full time	Galle	4.22222	4.2	4.4	4.6	3.75	3.75	3.75	4.25	1.5	4	4	4	5	4	4	4	4	5	4	4	5	4	4	4	5	4	5	4	4	5	5	4	5	3	4	4	4	3	4	4	4	4	3	4	4
female	20 - 30	passed certificate or diploma level	part time	Colombo	4.55556	4.2	4.4	4.2	3.5	3.5	4.25	5	1.5	5	4	5	5	4	4	5	4	5	4	4	4	4	5	5	4	4	4	5	4	4	5	4	4	3	4	4	3	3	4	4	3	4	4	4	5
female	20 - 30	passed degree	full time	Colombo	4.33333	4.6	4.8	5	5	5	4.5	5	1.25	4	4	4	5	4	4	4	5	5	5	4	5	4	5	5	4	5	5	5	5	5	5	5	5	5	5	5	5	5	5	5	5	5	3	5	5
male	20 - 30	passed degree	full time	Kalutara	4	3.8	3.6	3.8	3.75	3.75	3.75	4	1.5	4	4	4	4	3	3	5	5	4	4	4	4	3	4	4	4	3	3	4	4	4	4	3	4	4	4	3	4	4	4	3	4	3	4	4	4
female	20 - 30	passed degree	full time	Kalutara	4.33333	4.4	4.4	5	4.75	4.75	5	5	1.75	4	4	4	5	5	4	4	5	4	4	4	5	5	4	5	4	3	5	5	5	5	5	5	5	5	4	5	5	5	4	5	5	5	5	5	5
male	20 - 30	passed degree	full time	Kalutara	4.44444	4.4	3.8	3.8	4	4.25	4	4.25	1.75	4	4	5	5	4	4	5	5	4	4	5	5	4	4	4	4	3	4	4	4	4	4	3	4	5	3	4	4	5	4	4	4	4	4	4	4
female	20 - 30	passed postgraduate	full time	Matara	4.33333	4.4	4.6	5	4.25	4.75	5	4.25	1.75	4	4	4	5	5	4	4	5	4	4	4	5	5	4	4	4	5	5	5	5	5	5	5	5	3	4	5	5	5	4	5	5	5	5	5	5
male	20 - 30	passed postgraduate	full time	Kalutara	4.44444	4.4	3.8	3.8	4.25	4.25	4	4.25	1.75	4	4	5	5	4	4	5	5	4	4	5	5	4	4	4	4	3	4	4	4	4	4	3	4	5	4	4	4	5	4	4	4	4	4	4	4
female	20 - 30	passed degree	full time	Kalutara	4.33333	4.8	3.4	5	4.25	4.25	4.75	4.25	1.5	4	5	5	5	4	4	5	5	2	5	5	5	4	5	2	2	4	4	5	5	5	5	5	5	2	5	5	5	2	5	5	5	5	4	5	5
female	20 - 30	passed degree	full time	Kalutara	5	5	5	5	5	5	5	5	1	5	5	5	5	5	5	5	5	5	5	5	5	5	5	5	5	5	5	5	5	5	5	5	5	5	5	5	5	5	5	5	5	5	5	5	5
male	20 - 30	passed certificate or diploma level	full time	Kalutara	4.88889	5	5	5	4.25	5	4.25	5	1.5	4	5	5	5	5	5	5	5	5	5	5	5	5	5	5	5	5	5	5	5	5	5	5	5	4	3	5	5	5	5	5	5	4	4	4	5
male	20 - 30	passed certificate or diploma level	full time	Ampara	4.88889	5	5	5	5	5	5	5	1.25	5	5	5	5	5	4	5	5	5	5	5	5	5	5	5	5	5	5	5	5	5	5	5	5	5	5	5	5	5	5	5	5	5	5	5	5
male	20 - 30	passed certificate or diploma level	full time	Matara	2.22222	2.8	2.4	2.4	2	2	2.75	1.25	3.75	1	2	1	5	3	2	2	2	2	3	1	5	3	2	3	3	2	1	3	4	3	1	1	3	2	2	2	2	2	2	2	2	1	3	3	4
male	20 - 30	passed degree	full time	Colombo	1.55556	1.6	2	1.4	1.75	1.75	1.25	1.5	3.5	2	1	2	1	1	2	2	2	1	2	2	1	1	2	2	2	2	2	2	1	1	1	2	2	1	1	2	3	1	1	2	3	2	1	1	1
male	20 - 30	passed degree	full time	Kalutara	3.33333	3	3.2	2.2	2.25	2.25	2.5	2.5	2.5	5	3	2	5	2	2	5	5	1	2	2	5	2	4	2	3	4	3	4	2	3	1	2	3	3	1	2	3	3	1	2	3	3	2	3	2
female	20 - 30	passed degree	full time	Kalutara	5	5	5	5	5	5	5	5	1.25	5	5	5	5	5	5	5	5	5	5	5	5	5	5	5	5	5	5	5	5	5	5	5	5	5	5	5	5	5	5	5	5	5	5	5	5
female	20 - 30	passed degree	full time	Kalutara	4	4.4	3.8	4	4	3.75	4.5	4	1.5	4	4	4	4	4	4	4	4	4	4	4	5	5	4	4	4	4	4	3	4	4	4	4	4	4	4	4	4	3	4	4	4	5	3	5	5
female	20 - 30	passed degree	full time	Galle	2.77778	4.4	2.6	3.6	3.5	3	3.75	4	2.25	4	3	1	4	3	3	1	2	4	4	5	5	5	3	4	4	2	1	2	3	5	4	4	2	4	3	4	3	4	3	3	2	4	2	4	5
female	20 - 30	passed degree	full time	Ampara	3.66667	5	4.2	5	4.5	4	5	5	1.5	1	4	4	5	4	5	4	4	2	5	5	5	5	5	4	4	4	5	4	5	5	5	5	5	5	4	5	4	4	4	4	4	5	5	5	5
male	20 - 30	passed degree	full time	Ampara	3.55556	4.4	3.8	4.2	3	3.25	3.25	3	2.25	4	3	4	5	3	3	4	4	2	2	5	5	5	5	5	3	3	4	4	5	5	5	2	4	3	3	3	3	4	4	3	2	3	4	3	3
male	20 - 30	passed postgraduate	full time	Galle	4	4	4	4	2.5	3	3.5	4	1.75	4	4	4	5	4	4	4	4	3	4	4	5	4	3	4	4	4	4	4	4	4	4	4	4	3	3	2	2	3	3	3	3	3	3	4	4
male	20 - 30	passed certificate or diploma level	full time	Kalutara	4.55556	4.6	4.8	5	4.5	5	5	5	1.5	5	5	5	5	5	5	5	5	1	5	4	5	5	4	5	4	5	5	5	5	5	5	5	5	4	5	4	5	5	5	5	5	5	5	5	5
male	20 - 30	passed certificate or diploma level	full time	Colombo	4.33333	5	4.4	4.8	4.25	4.25	5	5	2	5	5	5	5	4	4	5	3	3	5	5	5	5	5	4	4	5	5	4	4	5	5	5	5	4	4	4	5	3	5	4	5	5	5	5	5
female	20 - 30	passed G.C.E. O/L or G.C.E. A/L or equivalent	full time	Kalutara	5	5	5	5	5	5	4.75	5	1.25	5	5	5	5	5	5	5	5	5	5	5	5	5	5	5	5	5	5	5	5	5	5	5	5	5	5	5	5	5	5	5	5	5	5	4	5
male	20 - 30	passed postgraduate	full time	Galle	3.11111	2.6	3	2.2	3.25	4.75	1.25	2	2.25	2	2	3	4	4	3	4	3	3	4	3	2	2	2	4	5	2	2	2	1	2	3	2	3	2	4	3	4	5	4	5	5	1	2	1	1
male	20 - 30	passed postgraduate	full time	Galle	1.77778	2.2	2.4	1.2	1.75	1.75	2	2.5	3.25	2	1	2	2	1	2	3	2	1	1	3	2	3	2	3	2	1	2	4	1	1	2	1	1	1	1	3	2	2	1	2	2	3	2	1	2
male	20 - 30	passed degree	full time	Rathnapura	3.11111	3.8	3.6	2.6	3.5	2.25	3.25	2.5	2.5	1	1	2	1	5	5	5	4	4	3	4	4	4	4	4	4	3	3	4	3	2	3	3	2	3	4	4	3	3	1	3	2	3	3	3	4
male	20 - 30	passed degree	full time	Galle	4.44444	5	5	5	5	5	5	5	1	5	4	5	5	4	4	5	4	4	5	5	5	5	5	5	5	5	5	5	5	5	5	5	5	5	5	5	5	5	5	5	5	5	5	5	5
male	20 - 30	passed degree	full time	Colombo	2.66667	3.2	4	3.6	3.25	3.5	3.5	2.5	3.5	4	2	3	1	3	3	3	1	4	2	4	3	4	3	4	4	4	4	4	3	4	3	4	4	3	4	3	3	4	4	3	3	4	3	3	4
male	20 - 30	passed certificate or diploma level	full time	Colombo	4.55556	4.6	5	4.8	5	4.75	4.25	5	1.5	3	5	5	5	4	4	5	5	5	5	5	5	5	3	5	5	5	5	5	5	5	5	4	5	5	5	5	5	4	5	5	5	5	2	5	5
male	20 - 30	passed degree	full time	Nuwara Eliya	4.66667	5	4.8	5	5	5	5	4.5	1	4	4	5	5	5	4	5	5	5	5	5	5	5	5	4	5	5	5	5	5	5	5	5	5	5	5	5	5	5	5	5	5	5	5	5	5
male	20 - 30	passed degree	full time	Colombo	4.66667	4.4	4.6	4.8	4.75	4.75	5	4.25	1	4	4	5	5	5	5	5	5	4	5	4	5	4	4	4	4	5	5	5	5	4	5	5	5	5	5	5	4	5	5	5	4	5	5	5	5
male	20 - 30	passed postgraduate	full time	Matara	4.66667	4.6	4.6	4.8	4.5	4.5	4.75	4.5	1	4	5	4	5	5	5	4	5	5	5	4	5	5	4	5	5	4	4	5	5	5	5	4	5	4	4	5	5	4	4	5	5	5	5	5	4
female	20 - 30	passed postgraduate	full time	Galle	4.44444	4.6	4.8	4.8	4.5	4.5	4.75	4.5	1	4	4	4	4	5	5	4	5	5	5	4	5	5	4	5	5	5	5	4	5	5	4	5	5	5	4	5	4	5	4	5	4	5	5	4	5
female	20 - 30	passed postgraduate	full time	Colombo	4.55556	4.6	4.8	5	5	5	4.75	4.75	1	5	4	4	4	5	5	5	5	4	5	5	4	5	4	5	5	4	5	5	5	5	5	5	5	5	5	5	5	5	5	5	5	5	5	5	4
male	20 - 30	passed certificate or diploma level	part time	Matara	4.77778	4.6	5	5	4.75	4.75	5	5	1.25	4	5	5	5	5	4	5	5	5	4	5	5	4	5	5	5	5	5	5	5	5	5	5	5	4	5	5	5	4	5	5	5	5	5	5	5
male	20 - 30	passed degree	full time	Kalutara	4.55556	4.4	4.4	5	4	4.5	4.75	4.25	1.25	5	5	4	5	4	4	5	4	5	5	4	5	4	4	4	4	5	4	5	5	5	5	5	5	4	5	3	4	4	5	5	4	4	5	5	5
male	20 - 30	passed postgraduate	full time	Kurunegala	4.44444	4.2	4	4.4	4.5	4.5	4.25	4.25	1.5	5	4	5	5	5	4	4	4	4	5	4	4	4	4	5	4	5	3	3	5	4	5	4	4	5	4	4	5	5	4	4	5	4	4	4	5
male	20 - 30	passed degree	full time	Galle	4.22222	4.2	4.4	4.6	3.75	3.75	3.75	4.25	1.5	4	4	4	5	4	4	4	4	5	4	4	5	4	4	4	5	4	5	4	4	5	5	4	5	3	4	4	4	3	4	4	4	4	3	4	4
female	20 - 30	passed certificate or diploma level	part time	Colombo	4.55556	4.2	4.4	4.2	3.5	3.5	4.25	5	1.5	5	4	5	5	4	4	5	4	5	4	4	4	4	5	5	4	4	4	5	4	4	5	4	4	3	4	4	3	3	4	4	3	4	4	4	5
female	20 - 30	passed degree	full time	Colombo	4.33333	4.6	4.8	5	5	5	4.5	5	1.25	4	4	4	5	4	4	4	5	5	5	4	5	4	5	5	4	5	5	5	5	5	5	5	5	5	5	5	5	5	5	5	5	5	3	5	5
male	20 - 30	passed degree	full time	Kalutara	4	3.8	3.6	3.8	3.75	3.75	3.75	4	1.5	4	4	4	4	3	3	5	5	4	4	4	4	3	4	4	4	3	3	4	4	4	4	3	4	4	4	3	4	4	4	3	4	3	4	4	4
female	20 - 30	passed degree	full time	Kalutara	4.33333	4.4	4.4	5	4.75	4.75	5	5	1.75	4	4	4	5	5	4	4	5	4	4	4	5	5	4	5	4	3	5	5	5	5	5	5	5	5	4	5	5	5	4	5	5	5	5	5	5
male	20 - 30	passed degree	full time	Kalutara	4.44444	4.4	3.8	3.8	4	4.25	4	4.25	1.75	4	4	5	5	4	4	5	5	4	4	5	5	4	4	4	4	3	4	4	4	4	4	3	4	5	3	4	4	5	4	4	4	4	4	4	4
female	20 - 30	passed postgraduate	full time	Matara	4.33333	4.4	4.6	5	4.25	4.75	5	4.25	1.75	4	4	4	5	5	4	4	5	4	4	4	5	5	4	4	4	5	5	5	5	5	5	5	5	3	4	5	5	5	4	5	5	5	5	5	5
male	20 - 30	passed postgraduate	full time	Kalutara	4.44444	4.4	3.8	3.8	4.25	4.25	4	4.25	1.75	4	4	5	5	4	4	5	5	4	4	5	5	4	4	4	4	3	4	4	4	4	4	3	4	5	4	4	4	5	4	4	4	4	4	4	4
female	20 - 30	passed degree	full time	Kalutara	4.33333	4.8	3.4	5	4.25	4.25	4.75	4.25	1.5	4	5	5	5	4	4	5	5	2	5	5	5	4	5	2	2	4	4	5	5	5	5	5	5	2	5	5	5	2	5	5	5	5	4	5	5
female	20 - 30	passed degree	full time	Kalutara	5	5	5	5	5	5	5	5	1	5	5	5	5	5	5	5	5	5	5	5	5	5	5	5	5	5	5	5	5	5	5	5	5	5	5	5	5	5	5	5	5	5	5	5	5
male	20 - 30	passed certificate or diploma level	full time	Kalutara	4.88889	5	5	5	4.25	5	4.25	5	1.5	4	5	5	5	5	5	5	5	5	5	5	5	5	5	5	5	5	5	5	5	5	5	5	5	4	3	5	5	5	5	5	5	4	4	4	5
male	20 - 30	passed certificate or diploma level	full time	Ampara	4.88889	5	5	5	5	5	5	5	1.25	5	5	5	5	5	4	5	5	5	5	5	5	5	5	5	5	5	5	5	5	5	5	5	5	5	5	5	5	5	5	5	5	5	5	5	5
male	20 - 30	passed certificate or diploma level	full time	Matara	2.22222	2.8	2.4	2.4	2	2	2.75	1.25	3.75	1	2	1	5	3	2	2	2	2	3	1	5	3	2	3	3	2	1	3	4	3	1	1	3	2	2	2	2	2	2	2	2	1	3	3	4
male	20 - 30	passed degree	full time	Colombo	1.55556	1.6	2	1.4	1.75	1.75	1.25	1.5	3.5	2	1	2	1	1	2	2	2	1	2	2	1	1	2	2	2	2	2	2	1	1	1	2	2	1	1	2	3	1	1	2	3	2	1	1	1
male	20 - 30	passed degree	full time	Kalutara	3.33333	3	3.2	2.2	2.25	2.25	2.5	2.5	2.5	5	3	2	5	2	2	5	5	1	2	2	5	2	4	2	3	4	3	4	2	3	1	2	3	3	1	2	3	3	1	2	3	3	2	3	2
female	20 - 30	passed degree	full time	Kalutara	5	5	5	5	5	5	5	5	1.25	5	5	5	5	5	5	5	5	5	5	5	5	5	5	5	5	5	5	5	5	5	5	5	5	5	5	5	5	5	5	5	5	5	5	5	5
female	20 - 30	passed degree	full time	Kalutara	4	4.4	3.8	4	4	3.75	4.5	4	1.5	4	4	4	4	4	4	4	4	4	4	4	5	5	4	4	4	4	4	3	4	4	4	4	4	4	4	4	4	3	4	4	4	5	3	5	5
female	20 - 30	passed degree	full time	Galle	2.77778	4.4	2.6	3.6	3.5	3	3.75	4	2.25	4	3	1	4	3	3	1	2	4	4	5	5	5	3	4	4	2	1	2	3	5	4	4	2	4	3	4	3	4	3	3	2	4	2	4	5
female	20 - 30	passed degree	full time	Ampara	3.66667	5	4.2	5	4.5	4	5	5	1.5	1	4	4	5	4	5	4	4	2	5	5	5	5	5	4	4	4	5	4	5	5	5	5	5	5	4	5	4	4	4	4	4	5	5	5	5
male	20 - 30	passed degree	full time	Ampara	3.55556	4.4	3.8	4.2	3	3.25	3.25	3	2.25	4	3	4	5	3	3	4	4	2	2	5	5	5	5	5	3	3	4	4	5	5	5	2	4	3	3	3	3	4	4	3	2	3	4	3	3
male	20 - 30	passed postgraduate	full time	Galle	4	4	4	4	2.5	3	3.5	4	1.75	4	4	4	5	4	4	4	4	3	4	4	5	4	3	4	4	4	4	4	4	4	4	4	4	3	3	2	2	3	3	3	3	3	3	4	4
male	20 - 30	passed certificate or diploma level	full time	Kalutara	4.55556	4.6	4.8	5	4.5	5	5	5	1.5	5	5	5	5	5	5	5	5	1	5	4	5	5	4	5	4	5	5	5	5	5	5	5	5	4	5	4	5	5	5	5	5	5	5	5	5
male	20 - 30	passed certificate or diploma level	full time	Colombo	4.33333	5	4.4	4.8	4.25	4.25	5	5	2	5	5	5	5	4	4	5	3	3	5	5	5	5	5	4	4	5	5	4	4	5	5	5	5	4	4	4	5	3	5	4	5	5	5	5	5
female	20 - 30	passed G.C.E. O/L or G.C.E. A/L or equivalent	full time	Kalutara	5	5	5	5	5	5	4.75	5	1.25	5	5	5	5	5	5	5	5	5	5	5	5	5	5	5	5	5	5	5	5	5	5	5	5	5	5	5	5	5	5	5	5	5	5	4	5
male	20 - 30	passed postgraduate	full time	Galle	3.11111	2.6	3	2.2	3.25	4.75	1.25	2	2.25	2	2	3	4	4	3	4	3	3	4	3	2	2	2	4	5	2	2	2	1	2	3	2	3	2	4	3	4	5	4	5	5	1	2	1	1
male	20 - 30	passed postgraduate	full time	Galle	1.77778	2.2	2.4	1.2	1.75	1.75	2	2.5	3.25	2	1	2	2	1	2	3	2	1	1	3	2	3	2	3	2	1	2	4	1	1	2	1	1	1	1	3	2	2	1	2	2	3	2	1	2
male	20 - 30	passed degree	full time	Rathnapura	3.11111	3.8	3.6	2.6	3.5	2.25	3.25	2.5	2.5	1	1	2	1	5	5	5	4	4	3	4	4	4	4	4	4	3	3	4	3	2	3	3	2	3	4	4	3	3	1	3	2	3	3	3	4
male	20 - 30	passed degree	full time	Galle	4.44444	5	5	5	5	5	5	5	1	5	4	5	5	4	4	5	4	4	5	5	5	5	5	5	5	5	5	5	5	5	5	5	5	5	5	5	5	5	5	5	5	5	5	5	5
male	20 - 30	passed degree	full time	Colombo	2.66667	3.2	4	3.6	3.25	3.5	3.5	2.5	3.5	4	2	3	1	3	3	3	1	4	2	4	3	4	3	4	4	4	4	4	3	4	3	4	4	3	4	3	3	4	4	3	3	4	3	3	4
male	20 - 30	passed certificate or diploma level	full time	Colombo	4.55556	4.6	5	4.8	5	4.75	4.25	5	1.5	3	5	5	5	4	4	5	5	5	5	5	5	5	3	5	5	5	5	5	5	5	5	4	5	5	5	5	5	4	5	5	5	5	2	5	5
male	20 - 30	passed degree	full time	Nuwara Eliya	4.66667	5	4.8	5	5	5	5	4.5	1	4	4	5	5	5	4	5	5	5	5	5	5	5	5	4	5	5	5	5	5	5	5	5	5	5	5	5	5	5	5	5	5	5	5	5	5
[truncated: 8 more columns]
